# Supplementary material for: Stable polymorph of morphine
Source: Acta Crystallogr Sect E Struct Rep Online. 2012 Dec 5;69(Pt 1):o2. doi: 10.1107/S1600536812048945 (PMC3588323; doi:10.1107/S1600536812048945)
Supplement: Supplementary file 1 [file e-69-000o2-sup1.cif]

##############################################################################
#                                                                            #
# This CIF contains the data in a paper accepted for publication in          #
# Acta Crystallographica Section E. It conforms to the requirements of       #
# Notes for Authors for Acta Crystallographica Section E, and has been       #
# peer reviewed under the auspices of the IUCr Commission on Journals.       #
#                                                                            #
# Full details of the Crystallographic Information File format               #
# are given in the paper "The Crystallographic Information File (CIF):       #
# a New Standard Archive File for Crystallography" by S. R. Hall, F. H.      #
# Allen and I. D. Brown [Acta Cryst. (1991), A47, 655-685].                  #
#                                                                            #
# The current version of the core CIF dictionary is obtainable from          #
# ftp://ftp.iucr.org/pub/cif_core.dic.                                       #
#                                                                            #
# Software is freely available for graphical display of the structure(s)     #
# in this CIF. For information consult the CIF software page                 #
# http://www.iucr.org/resources/cif/software.                                #
#                                                                            #
# This file may be used for bona fide research purposes within the           #
# scientific community so long as proper attribution is given to the journal # 
# article from which it was obtained.                                        #
#                                                                            #
##############################################################################
data_I
_audit_creation_method     SHELXL-97
_chemical_name_systematic
;
(5\a,6\a)-7,8-Didehydro-4,5-epoxy-17-methylmorphinan-3,6-diol
;
_chemical_name_common     morphine
_chemical_formula_moiety     'C17 H19 N O3'
_chemical_formula_sum     'C17 H19 N O3'
_chemical_formula_iupac     'C17 H19 N O3'
_chemical_formula_weight     285.33
_chemical_melting_point     ?
_symmetry_cell_setting     orthorhombic
_symmetry_space_group_name_H-M     'P 21 21 21'
_symmetry_space_group_name_Hall     'P 2ac 2ab'
loop_
    _symmetry_equiv_pos_as_xyz
    'x, y, z'
    '-x+1/2, -y, z+1/2'
    '-x, y+1/2, -z+1/2'
    'x+1/2, -y+1/2, -z'
_cell_length_a     7.6989(10)
_cell_length_b     12.737(4)
_cell_length_c     13.740(4)
_cell_angle_alpha     90.00
_cell_angle_beta     90.00
_cell_angle_gamma     90.00
_cell_volume     1347.4(6)
_cell_formula_units_Z     4
_cell_measurement_reflns_used     1360
_cell_measurement_theta_min     3.2138
_cell_measurement_theta_max     68.199
_cell_measurement_temperature     173(2)
_exptl_crystal_description     plate
_exptl_crystal_colour     colourless
_exptl_crystal_size_max     0.15
_exptl_crystal_size_mid     0.10
_exptl_crystal_size_min     0.03
_exptl_crystal_density_diffrn     1.407
_exptl_crystal_density_meas     ?
_exptl_crystal_density_method     'not measured'
_exptl_crystal_F_000     608
_exptl_absorpt_coefficient_mu     0.780
_exptl_absorpt_correction_type     multi-scan
_exptl_absorpt_process_details
;
(CrysAlis PRO; Oxford Diffraction, 2003)
;
_exptl_absorpt_correction_T_min     0.62427
_exptl_absorpt_correction_T_max     1.00000
_exptl_special_details     ?
_diffrn_ambient_temperature     173(2)
_diffrn_radiation_type     CuK\a
_diffrn_radiation_wavelength     1.54180
_diffrn_radiation_source     'Enhance (Mo) X-ray Source'
_diffrn_radiation_monochromator     'graphite'
_diffrn_measurement_device_type
                              'Oxford Diffraction Xcalibur (Ruby, Gemini ultra)'
_diffrn_measurement_method     '\w scans'
_diffrn_detector_area_resol_mean     10.3575
_diffrn_reflns_number     13009
_diffrn_reflns_av_R_equivalents     0.1180
_diffrn_reflns_av_sigmaI/netI     0.0770
_diffrn_reflns_theta_min     4.73
_diffrn_reflns_theta_max     68.21
_diffrn_reflns_theta_full     68.21
_diffrn_measured_fraction_theta_max     0.981
_diffrn_measured_fraction_theta_full     0.980
_diffrn_reflns_limit_h_min     -9
_diffrn_reflns_limit_h_max     8
_diffrn_reflns_limit_k_min     -14
_diffrn_reflns_limit_k_max     15
_diffrn_reflns_limit_l_min     -16
_diffrn_reflns_limit_l_max     16
_refine_special_details
;
Refinement of <i>F</i>^2^ against ALL reflections. The weighted <i>R</i>-factor
<i>wR</i> and goodness of fit <i>S</i> are based on <i>F</i>^2^, conventional
<i>R</i>-factors <i>R</i> are based on <i>F</i>, with <i>F</i> set to zero for
negative <i>F</i>^2^. The threshold expression of <i>F</i>^2^ >
\s(<i>F</i>^2^) is used only for calculating <i>R</i>-factors(gt) <i>etc</i>.
and is not relevant to the choice of reflections for refinement.
<i>R</i>-factors based on <i>F</i>^2^ are statistically about twice as large
as those based on <i>F</i>, and <i>R</i>- factors based on ALL data will be
even larger.
The Flack <i>x</i> parameter (Flack, 1983) and the Hooft <i>y</i> parameter
(Hooft
<i>et al.</i>, 2008) were both indeterminate due to a lack of
significant
resonant scattering. Accordingly, Friedel opposites were merged prior to the
final refinement. [Flack, H. D. (1983). <i>Acta Cryst.</i> A<b>39</b>,
 876--881;
Hooft, R. W. W., Straver, L. H. & Spek, A. L. (2008). <i>J. Appl.
Cryst.</i> <b>41</b>, 96--103.]
;
_reflns_number_total     1408
_reflns_number_gt     977
_reflns_threshold_expression     I>2sigma(I)
_refine_ls_structure_factor_coef     Fsqd
_refine_ls_matrix_type     full
_refine_ls_R_factor_all     0.0992
_refine_ls_R_factor_gt     0.0681
_refine_ls_wR_factor_gt     0.1246
_refine_ls_wR_factor_ref     0.1405
_refine_ls_goodness_of_fit_ref     1.014
_refine_ls_restrained_S_all     1.014
_refine_ls_number_reflns     1408
_refine_ls_number_parameters     192
_refine_ls_number_restraints     0
_refine_ls_hydrogen_treatment     constr
_refine_ls_weighting_scheme     calc
_refine_ls_weighting_details
         'calc w=1/[\s^2^(Fo^2^)+(0.0112P)^2^+2.0000P] where P=(Fo^2^+2Fc^2^)/3'
_atom_sites_solution_hydrogens     geom
_atom_sites_solution_primary     direct
_atom_sites_solution_secondary     difmap
_refine_ls_shift/su_max     0.000
_refine_ls_shift/su_mean     0.000
_refine_diff_density_max     0.266
_refine_diff_density_min     -0.261
_refine_ls_extinction_method     'SHELXL97 (Sheldrick, 2008)'
_refine_ls_extinction_coef     0.0043(4)
_refine_ls_extinction_expression
                                  'Fc^*^=kFc[1+0.001xFc^2^\l^3^/sin(2\q)]^-1/4^'
_refine_ls_abs_structure_details     ?
loop_
    _atom_type_symbol
    _atom_type_description
    _atom_type_scat_dispersion_real
    _atom_type_scat_dispersion_imag
    _atom_type_scat_source
    'C' 'C' 0.0181 0.0000
                         'International Tables Vol C Tables 4.2.6.8 and 6.1.1.4'
    'H' 'H' 0.0000 0.0000
                         'International Tables Vol C Tables 4.2.6.8 and 6.1.1.4'
    'N' 'N' 0.0311 0.0000
                         'International Tables Vol C Tables 4.2.6.8 and 6.1.1.4'
    'O' 'O' 0.0492 0.0000
                         'International Tables Vol C Tables 4.2.6.8 and 6.1.1.4'
_computing_data_collection
;
CrysAlis PRO (Oxford Diffraction, 2003)
;
_computing_cell_refinement
;
CrysAlis PRO (Oxford Diffraction, 2003)
;
_computing_data_reduction
;
CrysAlis PRO (Oxford Diffraction, 2003)
;
_computing_structure_solution     'SHELXS97 (Sheldrick, 2008)'
_computing_structure_refinement     'SHELXL97 (Sheldrick, 2008)'
_computing_molecular_graphics
          'XP in SHELXTL (Bruker, 1998) and Mercury (Bruno <i>et al.</i>, 2002)'
_computing_publication_material     'publCIF (Westrip, 2010)'
loop_
    _atom_site_type_symbol
    _atom_site_label
    _atom_site_fract_x
    _atom_site_fract_y
    _atom_site_fract_z
    _atom_site_U_iso_or_equiv
    _atom_site_adp_type
    _atom_site_calc_flag
    _atom_site_refinement_flags
    _atom_site_occupancy
    _atom_site_symmetry_multiplicity
    _atom_site_disorder_assembly
    _atom_site_disorder_group
    O O1 0.0998(5) 0.6564(3) 0.7856(3) 0.0520(12) Uani d . 1 1 . .
    H H1 0.0431 0.7103 0.7705 0.062 Uiso calc R 1 1 . .
    O O2 0.3165(5) 0.4742(3) 0.7958(3) 0.0466(11) Uani d . 1 1 . .
    O O3 0.1429(6) 0.2969(3) 0.7838(3) 0.0546(12) Uani d . 1 1 . .
    H H3 0.1096 0.3587 0.7941 0.066 Uiso calc R 1 1 . .
    N N1 0.8422(6) 0.4378(4) 0.5555(4) 0.0492(14) Uani d . 1 1 . .
    C C1 0.3549(8) 0.6662(5) 0.5563(5) 0.0458(15) Uani d . 1 1 . .
    H H1A 0.3611 0.7068 0.4984 0.055 Uiso calc R 1 1 . .
    C C2 0.2382(8) 0.6935(5) 0.6290(5) 0.0466(16) Uani d . 1 1 . .
    H H2 0.1665 0.7534 0.6198 0.056 Uiso calc R 1 1 . .
    C C3 0.2223(7) 0.6362(5) 0.7147(5) 0.0429(15) Uani d . 1 1 . .
    C C4 0.3281(7) 0.5499(4) 0.7238(5) 0.0408(14) Uani d . 1 1 . .
    C C5 0.2959(8) 0.2985(5) 0.7233(5) 0.0494(17) Uani d . 1 1 . .
    H H5 0.3554 0.2293 0.7320 0.059 Uiso calc R 1 1 . .
    C C6 0.4208(7) 0.3836(5) 0.7615(5) 0.0462(16) Uani d . 1 1 . .
    H H6 0.4902 0.3548 0.8168 0.055 Uiso calc R 1 1 . .
    C C7 0.2554(9) 0.3091(5) 0.6180(5) 0.0499(17) Uani d . 1 1 . .
    H H7 0.1398 0.2980 0.5961 0.060 Uiso calc R 1 1 . .
    C C8 0.3781(9) 0.3338(5) 0.5537(5) 0.0506(17) Uani d . 1 1 . .
    H H8 0.3524 0.3340 0.4861 0.061 Uiso calc R 1 1 . .
    C C9 0.6652(8) 0.4267(5) 0.5160(5) 0.0450(15) Uani d . 1 1 . .
    H H9 0.6748 0.3841 0.4551 0.054 Uiso calc R 1 1 . .
    C C10 0.5732(8) 0.5321(5) 0.4878(5) 0.0491(17) Uani d . 1 1 . .
    H H10A 0.6630 0.5838 0.4686 0.059 Uiso calc R 1 1 . .
    H H10B 0.4984 0.5194 0.4304 0.059 Uiso calc R 1 1 . .
    C C11 0.4634(7) 0.5792(5) 0.5682(4) 0.0410(14) Uani d . 1 1 . .
    C C12 0.4530(7) 0.5257(5) 0.6546(4) 0.0386(14) Uani d . 1 1 . .
    C C13 0.5465(8) 0.4258(5) 0.6810(4) 0.0415(15) Uani d . 1 1 . .
    C C14 0.5584(8) 0.3617(5) 0.5888(5) 0.0466(16) Uani d . 1 1 . .
    H H14 0.6227 0.2953 0.6033 0.056 Uiso calc R 1 1 . .
    C C15 0.7290(7) 0.4477(5) 0.7212(5) 0.0443(15) Uani d . 1 1 . .
    H H15A 0.7199 0.4948 0.7783 0.053 Uiso calc R 1 1 . .
    H H15B 0.7818 0.3809 0.7432 0.053 Uiso calc R 1 1 . .
    C C16 0.8453(8) 0.4978(5) 0.6457(5) 0.0521(17) Uani d . 1 1 . .
    H H16A 0.8056 0.5704 0.6329 0.062 Uiso calc R 1 1 . .
    H H16B 0.9657 0.5012 0.6708 0.062 Uiso calc R 1 1 . .
    C C17 0.9652(8) 0.4788(6) 0.4841(5) 0.060(2) Uani d . 1 1 . .
    H H17A 0.9335 0.5510 0.4672 0.090 Uiso calc R 1 1 . .
    H H17B 0.9621 0.4350 0.4254 0.090 Uiso calc R 1 1 . .
    H H17C 1.0826 0.4778 0.5117 0.090 Uiso calc R 1 1 . .
loop_
    _atom_site_aniso_label
    _atom_site_aniso_U_11
    _atom_site_aniso_U_22
    _atom_site_aniso_U_33
    _atom_site_aniso_U_12
    _atom_site_aniso_U_13
    _atom_site_aniso_U_23
    O1 0.040(2) 0.053(2) 0.063(3) 0.012(2) 0.008(2) 0.002(2)
    O2 0.031(2) 0.048(2) 0.060(3) 0.0019(19) 0.004(2) 0.000(2)
    O3 0.040(2) 0.050(2) 0.074(3) -0.006(2) 0.014(3) -0.002(2)
    N1 0.026(2) 0.063(3) 0.059(3) 0.001(3) 0.005(2) 0.003(3)
    C1 0.040(3) 0.043(3) 0.055(4) 0.003(3) 0.002(3) 0.006(3)
    C2 0.035(3) 0.044(3) 0.061(5) 0.008(3) -0.004(3) 0.000(3)
    C3 0.027(3) 0.047(3) 0.055(4) 0.003(3) 0.003(3) -0.003(3)
    C4 0.025(3) 0.046(3) 0.051(4) 0.000(3) 0.001(3) 0.000(3)
    C5 0.034(3) 0.048(4) 0.066(5) -0.006(3) 0.009(3) -0.001(3)
    C6 0.030(3) 0.048(4) 0.061(4) 0.000(3) -0.001(3) 0.003(3)
    C7 0.039(3) 0.047(4) 0.064(5) -0.005(3) 0.006(3) -0.005(3)
    C8 0.044(3) 0.052(4) 0.056(4) -0.005(3) 0.003(3) -0.008(3)
    C9 0.037(3) 0.048(4) 0.050(4) 0.004(3) 0.003(3) -0.003(3)
    C10 0.040(3) 0.058(4) 0.050(4) 0.008(3) 0.007(3) 0.006(3)
    C11 0.030(3) 0.047(3) 0.045(4) 0.004(3) 0.003(3) -0.006(3)
    C12 0.024(3) 0.044(3) 0.048(4) 0.002(3) -0.003(3) 0.001(3)
    C13 0.030(3) 0.046(3) 0.048(4) 0.000(3) -0.002(3) 0.000(3)
    C14 0.038(3) 0.038(3) 0.065(5) -0.001(3) -0.001(3) 0.002(3)
    C15 0.032(3) 0.051(4) 0.050(4) 0.001(3) -0.005(3) 0.000(3)
    C16 0.028(3) 0.064(4) 0.064(4) -0.003(3) 0.000(3) 0.000(4)
    C17 0.033(3) 0.080(5) 0.066(5) 0.000(4) 0.008(3) 0.008(4)
_geom_special_details
;
All e.s.d.'s (except the e.s.d. in the dihedral angle between two l.s. planes)
are estimated using the full covariance matrix. The cell e.s.d.'s are taken
into account individually in the estimation of e.s.d.'s in distances, angles
and torsion angles; correlations between e.s.d.'s in cell parameters are only
used when they are defined by crystal symmetry. An approximate (isotropic)
treatment of cell e.s.d.'s is used for estimating e.s.d.'s involving l.s.
planes.
;
loop_
    _geom_bond_atom_site_label_1
    _geom_bond_atom_site_label_2
    _geom_bond_site_symmetry_2
    _geom_bond_distance
    _geom_bond_publ_flag
    O1 C3 . 1.380(7) ?
    O1 H1 . 0.8400 ?
    O2 C4 . 1.385(7) ?
    O2 C6 . 1.483(7) ?
    O3 C5 . 1.442(8) ?
    O3 H3 . 0.8400 ?
    N1 C16 . 1.456(8) ?
    N1 C17 . 1.460(8) ?
    N1 C9 . 1.474(8) ?
    C1 C2 . 1.387(9) ?
    C1 C11 . 1.397(8) ?
    C1 H1A . 0.9500 ?
    C2 C3 . 1.390(9) ?
    C2 H2 . 0.9500 ?
    C3 C4 . 1.374(8) ?
    C4 C12 . 1.387(8) ?
    C5 C7 . 1.486(9) ?
    C5 C6 . 1.542(8) ?
    C5 H5 . 1.0000 ?
    C6 C13 . 1.563(9) ?
    C6 H6 . 1.0000 ?
    C7 C8 . 1.331(9) ?
    C7 H7 . 0.9500 ?
    C8 C14 . 1.512(9) ?
    C8 H8 . 0.9500 ?
    C9 C14 . 1.538(9) ?
    C9 C10 . 1.566(9) ?
    C9 H9 . 1.0000 ?
    C10 C11 . 1.516(8) ?
    C10 H10A . 0.9900 ?
    C10 H10B . 0.9900 ?
    C11 C12 . 1.371(8) ?
    C12 C13 . 1.507(8) ?
    C13 C14 . 1.511(9) ?
    C13 C15 . 1.535(8) ?
    C14 H14 . 1.0000 ?
    C15 C16 . 1.512(8) ?
    C15 H15A . 0.9900 ?
    C15 H15B . 0.9900 ?
    C16 H16A . 0.9900 ?
    C16 H16B . 0.9900 ?
    C17 H17A . 0.9800 ?
    C17 H17B . 0.9800 ?
    C17 H17C . 0.9800 ?
loop_
    _geom_angle_atom_site_label_1
    _geom_angle_atom_site_label_2
    _geom_angle_atom_site_label_3
    _geom_angle_site_symmetry_1
    _geom_angle_site_symmetry_3
    _geom_angle
    _geom_angle_publ_flag
    C3 O1 H1 . . 109.5 ?
    C4 O2 C6 . . 106.2(4) ?
    C5 O3 H3 . . 109.5 ?
    C16 N1 C17 . . 112.0(5) ?
    C16 N1 C9 . . 112.2(5) ?
    C17 N1 C9 . . 112.7(5) ?
    C2 C1 C11 . . 120.1(6) ?
    C2 C1 H1A . . 119.9 ?
    C11 C1 H1A . . 119.9 ?
    C1 C2 C3 . . 122.3(6) ?
    C1 C2 H2 . . 118.8 ?
    C3 C2 H2 . . 118.8 ?
    C4 C3 O1 . . 119.3(6) ?
    C4 C3 C2 . . 116.4(6) ?
    O1 C3 C2 . . 124.1(5) ?
    C3 C4 O2 . . 125.7(5) ?
    C3 C4 C12 . . 121.7(6) ?
    O2 C4 C12 . . 112.4(5) ?
    O3 C5 C7 . . 113.0(5) ?
    O3 C5 C6 . . 108.9(5) ?
    C7 C5 C6 . . 113.5(5) ?
    O3 C5 H5 . . 107.0 ?
    C7 C5 H5 . . 107.0 ?
    C6 C5 H5 . . 107.0 ?
    O2 C6 C5 . . 108.5(5) ?
    O2 C6 C13 . . 107.1(5) ?
    C5 C6 C13 . . 112.8(5) ?
    O2 C6 H6 . . 109.5 ?
    C5 C6 H6 . . 109.5 ?
    C13 C6 H6 . . 109.5 ?
    C8 C7 C5 . . 121.3(6) ?
    C8 C7 H7 . . 119.4 ?
    C5 C7 H7 . . 119.4 ?
    C7 C8 C14 . . 119.7(6) ?
    C7 C8 H8 . . 120.1 ?
    C14 C8 H8 . . 120.1 ?
    N1 C9 C14 . . 107.8(5) ?
    N1 C9 C10 . . 115.3(5) ?
    C14 C9 C10 . . 112.4(5) ?
    N1 C9 H9 . . 107.0 ?
    C14 C9 H9 . . 107.0 ?
    C10 C9 H9 . . 107.0 ?
    C11 C10 C9 . . 114.3(5) ?
    C11 C10 H10A . . 108.7 ?
    C9 C10 H10A . . 108.7 ?
    C11 C10 H10B . . 108.7 ?
    C9 C10 H10B . . 108.7 ?
    H10A C10 H10B . . 107.6 ?
    C12 C11 C1 . . 117.4(6) ?
    C12 C11 C10 . . 117.9(5) ?
    C1 C11 C10 . . 124.2(6) ?
    C11 C12 C4 . . 121.6(5) ?
    C11 C12 C13 . . 126.9(5) ?
    C4 C12 C13 . . 110.7(5) ?
    C12 C13 C14 . . 106.5(5) ?
    C12 C13 C15 . . 111.7(5) ?
    C14 C13 C15 . . 110.1(5) ?
    C12 C13 C6 . . 99.5(5) ?
    C14 C13 C6 . . 116.4(5) ?
    C15 C13 C6 . . 112.0(5) ?
    C13 C14 C8 . . 109.8(5) ?
    C13 C14 C9 . . 106.7(5) ?
    C8 C14 C9 . . 114.2(6) ?
    C13 C14 H14 . . 108.7 ?
    C8 C14 H14 . . 108.7 ?
    C9 C14 H14 . . 108.7 ?
    C16 C15 C13 . . 111.9(5) ?
    C16 C15 H15A . . 109.2 ?
    C13 C15 H15A . . 109.2 ?
    C16 C15 H15B . . 109.2 ?
    C13 C15 H15B . . 109.2 ?
    H15A C15 H15B . . 107.9 ?
    N1 C16 C15 . . 110.7(5) ?
    N1 C16 H16A . . 109.5 ?
    C15 C16 H16A . . 109.5 ?
    N1 C16 H16B . . 109.5 ?
    C15 C16 H16B . . 109.5 ?
    H16A C16 H16B . . 108.1 ?
    N1 C17 H17A . . 109.5 ?
    N1 C17 H17B . . 109.5 ?
    H17A C17 H17B . . 109.5 ?
    N1 C17 H17C . . 109.5 ?
    H17A C17 H17C . . 109.5 ?
    H17B C17 H17C . . 109.5 ?
loop_
    _geom_hbond_atom_site_label_D
    _geom_hbond_atom_site_label_H
    _geom_hbond_atom_site_label_A
    _geom_hbond_site_symmetry_A
    _geom_hbond_distance_DH
    _geom_hbond_distance_HA
    _geom_hbond_distance_DA
    _geom_hbond_angle_DHA
    O1 H1 O3 3_556 0.84 1.96 2.757(6) 159.4
    O3 H3 O2 . 0.84 2.17 2.629(6) 114.4
_iucr_refine_instructions_details
;
TITL s92 in P2(1)2(1)2(1)
CELL 1.5418 7.6989  12.737  13.740  90.000  90.000  90.000
ZERR    4.00   0.0010   0.0043   0.004   0.000   0.000   0.000
LATT -1
SYMM 0.5-X, -Y, 0.5+Z
SYMM -X, 0.5+Y, 0.5-Z
SYMM 0.5+X, 0.5-Y, -Z
SFAC C H N O
UNIT 68 76 4 12
MERG 4
BOND
BOND $H
EQIV $1 -x, y+1/2, -z+3/2
HTAB
HTAB O1  O3_$1
HTAB O3 O2
SIZE .15 .1 .03
ACTA
TEMP -100
L.S. 10
BOND
FMAP 2
PLAN 20
WGHT    0.011220    2.000000
EXTI    0.004282
FVAR       0.53975
O1    4    0.099827    0.656394    0.785573    11.00000    0.03979    0.05347 =
         0.06267    0.00194    0.00767    0.01198
AFIX  83
H1    2    0.043077    0.710319    0.770489    11.00000   -1.20000
AFIX   0
O2    4    0.316479    0.474200    0.795825    11.00000    0.03139    0.04839 =
         0.06010   -0.00015    0.00364    0.00187
O3    4    0.142889    0.296924    0.783777    11.00000    0.03977    0.05043 =
         0.07374   -0.00226    0.01431   -0.00613
AFIX  83
H3    2    0.109622    0.358741    0.794083    11.00000   -1.20000
AFIX   0
N1    3    0.842247    0.437795    0.555479    11.00000    0.02620    0.06253 =
         0.05880    0.00335    0.00535    0.00126
C1    1    0.354917    0.666220    0.556343    11.00000    0.03983    0.04295 =
         0.05477    0.00649    0.00233    0.00334
AFIX  43
H1A   2    0.361145    0.706778    0.498423    11.00000   -1.20000
AFIX   0
C2    1    0.238166    0.693509    0.628978    11.00000    0.03548    0.04359 =
         0.06074    0.00033   -0.00383    0.00782
AFIX  43
H2    2    0.166533    0.753435    0.619847    11.00000   -1.20000
AFIX   0
C3    1    0.222311    0.636238    0.714663    11.00000    0.02665    0.04685 =
         0.05531   -0.00334    0.00326    0.00280
C4    1    0.328092    0.549870    0.723779    11.00000    0.02484    0.04635 =
         0.05106    0.00008    0.00058    0.00000
C5    1    0.295857    0.298488    0.723294    11.00000    0.03404    0.04786 =
         0.06635   -0.00109    0.00860   -0.00571
AFIX  13
H5    2    0.355370    0.229342    0.732036    11.00000   -1.20000
AFIX   0
C6    1    0.420806    0.383650    0.761454    11.00000    0.02959    0.04765 =
         0.06121    0.00288   -0.00114   -0.00024
AFIX  13
H6    2    0.490219    0.354761    0.816835    11.00000   -1.20000
AFIX   0
C7    1    0.255409    0.309081    0.617996    11.00000    0.03884    0.04675 =
         0.06408   -0.00498    0.00595   -0.00538
AFIX  43
H7    2    0.139790    0.297967    0.596149    11.00000   -1.20000
AFIX   0
C8    1    0.378054    0.333837    0.553720    11.00000    0.04372    0.05222 =
         0.05589   -0.00763    0.00306   -0.00537
AFIX  43
H8    2    0.352404    0.334023    0.486089    11.00000   -1.20000
AFIX   0
C9    1    0.665193    0.426718    0.515960    11.00000    0.03703    0.04799 =
         0.04995   -0.00314    0.00260    0.00420
AFIX  13
H9    2    0.674808    0.384110    0.455068    11.00000   -1.20000
AFIX   0
C10   1    0.573248    0.532085    0.487778    11.00000    0.03990    0.05784 =
         0.04962    0.00577    0.00731    0.00764
AFIX  23
H10A  2    0.662967    0.583775    0.468589    11.00000   -1.20000
H10B  2    0.498376    0.519410    0.430389    11.00000   -1.20000
AFIX   0
C11   1    0.463363    0.579189    0.568224    11.00000    0.03039    0.04726 =
         0.04527   -0.00612    0.00288    0.00424
C12   1    0.453036    0.525749    0.654604    11.00000    0.02402    0.04409 =
         0.04772    0.00081   -0.00339    0.00160
C13   1    0.546455    0.425784    0.681048    11.00000    0.03049    0.04589 =
         0.04822    0.00043   -0.00197   -0.00015
C14   1    0.558352    0.361659    0.588803    11.00000    0.03752    0.03758 =
         0.06483    0.00209   -0.00150   -0.00061
AFIX  13
H14   2    0.622699    0.295274    0.603291    11.00000   -1.20000
AFIX   0
C15   1    0.729001    0.447682    0.721188    11.00000    0.03222    0.05063 =
         0.04996   -0.00013   -0.00497    0.00124
AFIX  23
H15A  2    0.719861    0.494817    0.778251    11.00000   -1.20000
H15B  2    0.781781    0.380914    0.743236    11.00000   -1.20000
AFIX   0
C16   1    0.845296    0.497793    0.645675    11.00000    0.02803    0.06410 =
         0.06409   -0.00015    0.00031   -0.00286
AFIX  23
H16A  2    0.805640    0.570426    0.632854    11.00000   -1.20000
H16B  2    0.965717    0.501155    0.670753    11.00000   -1.20000
AFIX   0
C17   1    0.965193    0.478766    0.484096    11.00000    0.03307    0.08033 =
         0.06606    0.00805    0.00816   -0.00047
AFIX 137
H17A  2    0.933505    0.551028    0.467222    11.00000   -1.50000
H17B  2    0.962064    0.435020    0.425447    11.00000   -1.50000
H17C  2    1.082561    0.477760    0.511688    11.00000   -1.50000
HKLF 4
;
data_global
_journal_date_recd_electronic     2012-11-19
_journal_date_accepted     2012-11-28
_journal_name_full     'Acta Crystallographica, Section E'
_journal_year     2013
_journal_volume     69
_journal_issue      1
_journal_page_first     o2
_journal_page_last     o2
_journal_paper_category     QO
_journal_paper_doi     10.1107/S1600536812048945
_journal_coeditor_code     IM2413
_publ_contact_author_name     'Thomas Gelbrich'
_publ_contact_author_address
;
Institute of Pharmacy,
University of Innsbruck,
Innrain 52,
6020 Innsbruck,
Austria
;
_publ_contact_author_email     'thomas.gelbrich@uibk.ac.at'
_publ_contact_author_fax     '+43 512 507 5306'
_publ_contact_author_phone     '+43 512 507 2939'
_publ_section_title
;
A stable polymorph of morphine
;
_publ_section_title_footnote
;
 CAS number: 57--27--2.
;
loop_
    _publ_author_name
    _publ_author_footnote
    _publ_author_address
    'Gelbrich, Thomas' .
;
Institute of Pharmacy,
University of Innsbruck,
Innrain 52c,
6020 Innsbruck,
Austria
;
    'Braun, Doris E.' .
;
Institute of Pharmacy,
University of Innsbruck,
Innrain 52c,
6020 Innsbruck,
Austria
;
    'Griesser, Ulrich J.' .
;
Institute of Pharmacy,
University of Innsbruck,
Innrain 52c,
6020 Innsbruck,
Austria
;
