# Supplementary material for: Stable polymorph of morphine
Source: Acta Crystallogr Sect E Struct Rep Online. 2012 Dec 5;69(Pt 1):o2. doi: 10.1107/S1600536812048945 (PMC3588323; doi:10.1107/S1600536812048945)
Supplement: Supplementary file 2 [file e-69-000o2-Isup2.hkl]

# 
# h,k,l, Fc-squared, Fo-squared, sigma(Fo-squared) and status flag 
# 
data_I
_shelx_title ' s92 in P2(1)2(1)2(1)' 
_shelx_refln_list_code          4 
_shelx_F_calc_maximum      126.92 
_exptl_crystal_F_000       608.00 
_reflns_d_resolution_high  0.8302 
 
loop_ 
 _symmetry_equiv_pos_as_xyz 
 'x, y, z' 
 '-x+1/2, -y, z+1/2' 
 '-x, y+1/2, -z+1/2' 
 'x+1/2, -y+1/2, -z' 
 
_cell_length_a     7.6989 
_cell_length_b    12.7370 
_cell_length_c    13.7400 
_cell_angle_alpha  90.000 
_cell_angle_beta   90.000 
_cell_angle_gamma  90.000 
 
_shelx_F_squared_multiplier     1.000 
 
loop_ 
 _refln_index_h 
 _refln_index_k 
 _refln_index_l 
 _refln_F_squared_calc 
 _refln_F_squared_meas 
 _refln_F_squared_sigma 
 _refln_observed_status 
   2   0   0     1530.77     1517.02     82.04 o 
   4   0   0      394.75      457.66     93.72 o 
   6   0   0       25.25       38.33     13.37 o 
   8   0   0       95.19      113.32     27.93 o 
   1   1   0      423.67      372.77     27.96 o 
   2   1   0       28.58       25.98     11.32 o 
   3   1   0       35.87       31.52     17.16 o 
   4   1   0       24.98       27.98     17.75 o 
   5   1   0        3.14        9.91      4.73 o 
   6   1   0       23.65       24.47      8.10 o 
   7   1   0       25.35       33.05     13.91 o 
   9   1   0       35.03       64.10      8.36 o 
   1   2   0     1318.05     1152.79     39.02 o 
   2   2   0     1938.40     1894.76     64.19 o 
   3   2   0       37.25       30.66     16.61 o 
   4   2   0      117.51      163.87     42.63 o 
   5   2   0       10.72        5.05      4.45 o 
   6   2   0      368.91      420.13     31.93 o 
   7   2   0      644.72      804.11     48.48 o 
   9   2   0      100.72      130.13     14.74 o 
   1   3   0    16107.44    15591.77    284.26 o 
   2   3   0       27.32       12.53      7.67 o 
   3   3   0      174.57      148.48     38.20 o 
   4   3   0       24.95       15.38     16.43 o 
   5   3   0        1.48        4.42      5.49 o 
   6   3   0      430.77      474.25     31.93 o 
   7   3   0      411.83      487.23     40.96 o 
   8   3   0       29.34       37.27      9.09 o 
   9   3   0       88.51       98.58     23.16 o 
   0   4   0      103.77       41.24     37.36 o 
   1   4   0     1494.47     1346.87     45.97 o 
   2   4   0      242.46      221.34     20.10 o 
   3   4   0      205.56      165.64     36.37 o 
   4   4   0       34.45       17.49      6.92 o 
   5   4   0        2.42       -0.88      4.93 o 
   6   4   0      359.14      367.69     29.71 o 
   7   4   0       65.85       82.44     16.36 o 
   8   4   0       15.16       14.75      6.85 o 
   1   5   0     4945.52     5079.12     72.96 o 
   2   5   0      268.60      330.68     36.42 o 
   3   5   0      276.78      284.12     38.12 o 
   4   5   0       36.42       20.55      6.43 o 
   5   5   0      104.21       86.21     17.73 o 
   6   5   0       43.29       23.06      9.05 o 
   7   5   0        0.55       -0.23      5.71 o 
   8   5   0       56.01       82.77     10.87 o 
   0   6   0     2423.64     2624.32    160.55 o 
   1   6   0     2685.95     3099.37    129.95 o 
   2   6   0       82.94       77.34     19.65 o 
   3   6   0       21.27        9.64      5.67 o 
   4   6   0      100.31       74.72     15.34 o 
   5   6   0      319.09      249.12     37.66 o 
   6   6   0       70.54       59.53     14.41 o 
   7   6   0        5.75        3.01      9.08 o 
   8   6   0       44.04       24.55     10.10 o 
   1   7   0       88.13       99.92     26.20 o 
   2   7   0       49.12       38.04     10.45 o 
   3   7   0       43.24       45.13      9.36 o 
   4   7   0        0.01       -8.73      8.73 o 
   5   7   0       25.20       29.16      9.58 o 
   6   7   0        8.54        0.92      8.49 o 
   7   7   0       14.74        8.18      4.77 o 
   8   7   0        4.80        6.98      5.37 o 
   0   8   0     1232.37     1298.26     60.97 o 
   1   8   0        0.00        4.19      4.30 o 
   2   8   0      572.58      628.14     31.21 o 
   3   8   0      156.33      120.66     19.29 o 
   4   8   0        0.29       -2.53      5.52 o 
   5   8   0        5.56       -2.85      6.26 o 
   6   8   0       28.38       26.84      8.13 o 
   7   8   0        1.77       -4.49      5.67 o 
   1   9   0        1.21       -2.27      4.49 o 
   2   9   0      384.92      434.34     29.40 o 
   3   9   0       43.35       37.06      8.58 o 
   4   9   0        0.42       -5.42      5.64 o 
   5   9   0       76.18       82.86     17.00 o 
   6   9   0        0.86        1.09      5.97 o 
   7   9   0        3.29       11.34      4.92 o 
   0  10   0       20.24       27.49     14.22 o 
   1  10   0       23.12       24.31      9.19 o 
   2  10   0       28.07       36.91     10.71 o 
   3  10   0       42.75       41.45     11.86 o 
   4  10   0       35.87       50.30     12.11 o 
   5  10   0       21.70       31.95     11.44 o 
   6  10   0        0.09       -3.01      5.84 o 
   1  11   0       13.71        1.20      8.10 o 
   2  11   0       23.50       14.34      9.62 o 
   3  11   0        0.38        5.15      7.05 o 
   4  11   0       10.37        8.44      8.77 o 
   5  11   0       64.54       84.98     15.39 o 
   0  12   0       33.56       67.71     22.56 o 
   1  12   0       81.85       86.86     17.91 o 
   2  12   0       78.23      112.39     20.84 o 
   3  12   0       81.72       63.20     17.80 o 
   4  12   0       52.29       55.51     19.69 o 
   5  12   0       18.42       43.98     15.33 o 
   1  13   0      140.71      221.87     35.10 o 
   2  13   0       41.42       43.18     15.63 o 
   3  13   0       22.05       12.15      9.20 o 
   4  13   0        0.04        7.71      9.63 o 
   0  14   0       26.70       12.57     17.97 o 
   1  14   0        3.50      -10.69     10.69 o 
   2  14   0        1.07       -7.89      8.12 o 
   3  14   0       40.01       54.67     21.29 o 
   1  15   0        2.10       24.06     21.76 o 
   1   0   1     2448.20     2616.49    135.23 o 
   2   0   1     1685.26     1806.70     88.35 o 
   3   0   1      326.18      390.11     51.19 o 
   4   0   1        7.27       14.37     14.23 o 
   5   0   1      595.48      657.17     31.59 o 
   6   0   1       97.36       91.39     14.32 o 
   7   0   1      293.70      334.25     27.69 o 
   8   0   1      223.65      268.45     21.38 o 
   9   0   1      108.96      163.52     13.51 o 
   0   1   1      608.35      525.17     14.32 o 
   1   1   1     2001.35     1905.50     45.98 o 
   2   1   1     1399.01     1336.49     53.36 o 
   3   1   1      115.07      107.90     20.59 o 
   4   1   1      543.98      603.82     54.85 o 
   5   1   1      402.68      474.32     19.02 o 
   6   1   1       10.90        7.22      4.28 o 
   7   1   1       54.73       32.48      6.98 o 
   8   1   1      160.69      203.45     13.22 o 
   9   1   1       10.46        9.24      2.88 o 
   0   2   1     1494.03     1381.90     29.01 o 
   1   2   1     4315.91     4109.13     58.09 o 
   2   2   1       71.10       58.69     13.71 o 
   3   2   1      294.40      256.63     32.10 o 
   4   2   1       58.46       53.05     16.69 o 
   5   2   1       55.50       35.97      4.59 o 
   6   2   1       81.77       74.14      7.67 o 
   7   2   1      311.15      415.58     25.90 o 
   8   2   1      102.85      117.99      9.05 o 
   9   2   1       45.23       59.89      7.58 o 
   0   3   1      480.92      446.44     21.49 o 
   1   3   1     5420.53     5373.28     61.76 o 
   2   3   1     4125.67     4085.99    100.86 o 
   3   3   1      925.09      922.54     47.70 o 
   4   3   1      222.99      226.84     25.31 o 
   5   3   1       30.84       27.56      5.59 o 
   6   3   1       91.92       87.44      8.69 o 
   7   3   1      208.58      232.24     16.00 o 
   8   3   1       42.98       40.79      6.03 o 
   0   4   1       37.05       37.36      7.89 o 
   1   4   1     1011.11      977.12     32.99 o 
   2   4   1       14.19        8.75      4.38 o 
   3   4   1      323.67      328.14     27.71 o 
   4   4   1       55.19       39.08      6.16 o 
   5   4   1      205.85      159.54     18.57 o 
   6   4   1      204.21      204.78     13.97 o 
   7   4   1      201.70      218.21     16.46 o 
   8   4   1       28.46       32.97      5.59 o 
   0   5   1       90.09       79.03     13.48 o 
   1   5   1       64.93       55.65      6.73 o 
   2   5   1      411.33      444.63     25.66 o 
   3   5   1       70.23       77.89     13.26 o 
   4   5   1      118.59       91.90      7.89 o 
   5   5   1      129.37      121.51     10.19 o 
   6   5   1      398.79      404.51     33.69 o 
   7   5   1       38.37       26.18      6.02 o 
   8   5   1       13.74       15.87      5.62 o 
   0   6   1     1065.23     1266.95     78.98 o 
   1   6   1      486.85      606.26     40.09 o 
   2   6   1     1800.68     1988.17     61.94 o 
   3   6   1        5.80        7.15      4.23 o 
   4   6   1       27.90       27.21      4.87 o 
   5   6   1      117.06       91.67     10.24 o 
   6   6   1       90.41       58.67     16.69 o 
   7   6   1       51.66       49.99      9.50 o 
   8   6   1       31.42       31.98      5.95 o 
   0   7   1        5.95        8.83     11.03 o 
   1   7   1        5.98        5.14      8.26 o 
   2   7   1       44.46       35.18      5.43 o 
   3   7   1      160.02      133.45     13.15 o 
   4   7   1        5.69       -0.56      4.65 o 
   5   7   1      121.22       77.01     16.31 o 
   6   7   1       19.96       23.54      6.24 o 
   7   7   1        7.73        6.26      3.90 o 
   8   7   1       78.16      124.22     11.35 o 
   0   8   1      410.13      374.01     19.28 o 
   1   8   1        1.95        1.96      2.71 o 
   2   8   1      119.20      110.67      8.54 o 
   3   8   1       61.79       54.80      7.56 o 
   4   8   1       68.16       51.18      7.02 o 
   5   8   1      147.78      131.00     13.20 o 
   6   8   1        8.39        5.51      4.70 o 
   7   8   1       29.10       27.12      7.35 o 
   0   9   1       27.81       31.47      6.73 o 
   1   9   1      260.67      258.85     12.21 o 
   2   9   1       96.24       84.67      7.28 o 
   3   9   1       31.66       23.30      5.16 o 
   4   9   1       74.66       80.93      9.72 o 
   5   9   1       15.10        7.77      4.36 o 
   6   9   1       19.37       22.13      5.34 o 
   7   9   1       19.72       32.34      5.08 o 
   0  10   1       32.13       32.87      9.34 o 
   1  10   1       13.66       11.90      4.46 o 
   2  10   1        7.09        5.14      4.89 o 
   3  10   1       40.27       40.23      7.62 o 
   4  10   1       70.44       58.46      8.62 o 
   5  10   1       29.48       25.85      6.82 o 
   6  10   1       32.41       30.66      8.65 o 
   0  11   1      120.51      102.78     16.40 o 
   1  11   1      371.31      372.51     25.30 o 
   2  11   1        4.17       -3.01      5.44 o 
   3  11   1       31.39       23.91      6.87 o 
   4  11   1       25.21       31.96      7.26 o 
   5  11   1       11.53       13.92      6.08 o 
   6  11   1        4.43        6.88      4.45 o 
   0  12   1       52.45       41.95     12.68 o 
   1  12   1       28.89       27.10      9.40 o 
   2  12   1       97.60      102.57     12.82 o 
   3  12   1       17.20       11.38      7.02 o 
   4  12   1       29.04        8.36      8.66 o 
   5  12   1        1.40       -3.74      5.89 o 
   0  13   1       43.39       52.53     24.34 o 
   1  13   1       43.83       58.39     11.85 o 
   2  13   1       29.98       26.05      7.54 o 
   3  13   1       25.18       28.46      7.22 o 
   4  13   1       14.32       29.70      9.38 o 
   0  14   1       41.38       48.81     16.50 o 
   1  14   1        5.68        8.14      7.20 o 
   2  14   1        8.21        9.07      8.08 o 
   3  14   1       29.71       72.05     16.36 o 
   0  15   1        0.03       -1.01      8.11 o 
   1  15   1        4.34       -2.43      9.90 o 
   0   0   2     3777.13     3838.63    294.59 o 
   1   0   2      115.14       98.83     11.46 o 
   2   0   2     4094.20     4444.39    187.79 o 
   3   0   2     1002.71     1104.98     86.90 o 
   4   0   2       77.79      121.52     29.76 o 
   5   0   2      726.47      780.57     31.81 o 
   6   0   2       97.79       85.48     10.48 o 
   7   0   2       75.64       58.40     22.73 o 
   8   0   2       21.32       18.16      6.98 o 
   9   0   2       32.75       48.12      8.44 o 
   0   1   2    11483.45    12071.34     76.20 o 
   1   1   2     6061.08     5934.49     86.80 o 
   2   1   2      366.28      343.95     28.22 o 
   3   1   2      916.89     1045.33     59.90 o 
   4   1   2       49.96       52.76     18.43 o 
   5   1   2      122.11      115.12      8.57 o 
   6   1   2      130.87      121.76      9.22 o 
   7   1   2      242.52      301.53     20.87 o 
   8   1   2       85.80       82.44      7.99 o 
   9   1   2       79.22      123.19      9.75 o 
   0   2   2      943.43      797.58     18.35 o 
   1   2   2     6409.14     5872.39     98.56 o 
   2   2   2     1630.31     1655.12     61.95 o 
   3   2   2     1208.40     1356.07     68.74 o 
   4   2   2      774.80      875.45     59.82 o 
   5   2   2      102.10       97.70      8.03 o 
   6   2   2       96.69      103.91      9.29 o 
   7   2   2      268.80      324.20     20.15 o 
   8   2   2       42.05       39.25      6.07 o 
   9   2   2       26.71       33.72      6.79 o 
   0   3   2      692.47      646.55     27.61 o 
   1   3   2      237.28      209.42     11.69 o 
   2   3   2     1038.53     1031.35     45.48 o 
   3   3   2      361.34      353.05     37.31 o 
   4   3   2      375.26      348.21     16.65 o 
   5   3   2      160.76      145.90     10.79 o 
   6   3   2      141.46      157.85     11.42 o 
   7   3   2      243.72      270.98     17.76 o 
   8   3   2       15.44        6.69      4.06 o 
   0   4   2       13.52       12.46      5.76 o 
   1   4   2     1064.08     1035.12     33.39 o 
   2   4   2     1183.60     1247.85     46.87 o 
   3   4   2      362.37      359.80     29.32 o 
   4   4   2       70.20       60.08      6.45 o 
   5   4   2      440.95      462.04     20.23 o 
   6   4   2      762.18      873.74     36.09 o 
   7   4   2        0.01        1.37      4.68 o 
   8   4   2        0.35       -3.83      3.83 o 
   0   5   2      204.44      220.81     21.26 o 
   1   5   2      221.61      201.65     14.22 o 
   2   5   2     1754.61     1935.46     49.18 o 
   3   5   2       23.54        7.98      6.13 o 
   4   5   2      151.40      150.49     10.37 o 
   5   5   2       96.28       79.58     10.17 o 
   6   5   2      131.51      135.74     13.22 o 
   7   5   2       78.36       70.51      8.66 o 
   8   5   2       52.47       44.55      8.46 o 
   0   6   2      203.41      187.97     34.86 o 
   1   6   2      159.21      164.72     17.28 o 
   2   6   2      181.57      198.43     21.61 o 
   3   6   2      110.17      104.12      8.73 o 
   4   6   2       20.61       13.82      4.06 o 
   5   6   2      165.07      135.82     18.41 o 
   6   6   2       72.94       59.83      8.79 o 
   7   6   2       43.61       46.19      7.31 o 
   8   6   2        5.93       13.26      3.78 o 
   0   7   2      192.78      234.76     31.52 o 
   1   7   2      154.44      164.26     14.10 o 
   2   7   2      250.22      266.58     16.25 o 
   3   7   2       90.20       88.66      7.57 o 
   4   7   2      253.54      187.96     25.72 o 
   5   7   2      956.44      821.27     93.99 o 
   6   7   2       24.22       15.00      6.18 o 
   7   7   2       18.89        9.34      3.61 o 
   8   7   2        2.06        1.41     12.07 o 
   0   8   2       61.48       47.00      7.57 o 
   1   8   2      266.91      277.68     12.23 o 
   2   8   2      147.27      137.43      9.07 o 
   3   8   2      194.11      186.40     16.41 o 
   4   8   2       52.67       45.47      7.26 o 
   5   8   2       29.78       15.66      5.77 o 
   6   8   2       10.70       17.67      4.39 o 
   7   8   2       10.06        4.47      4.90 o 
   0   9   2      146.04      136.55     14.12 o 
   1   9   2       34.83       28.18      5.03 o 
   2   9   2       54.99       40.66      5.87 o 
   3   9   2       60.98       56.76      7.78 o 
   4   9   2       17.35       22.34      6.03 o 
   5   9   2       65.73       59.42      8.91 o 
   6   9   2       18.20       20.79      5.04 o 
   7   9   2        6.27        5.06      6.75 o 
   0  10   2       21.84       24.56      8.22 o 
   1  10   2       36.12       30.22      5.57 o 
   2  10   2       10.62        7.60      5.31 o 
   3  10   2       64.93       62.92      9.53 o 
   4  10   2       70.89       57.92      9.85 o 
   5  10   2      145.35      156.12     21.70 o 
   6  10   2       15.05       10.54      4.90 o 
   0  11   2       42.72       25.10     10.92 o 
   1  11   2       69.88       81.35     14.06 o 
   2  11   2       15.98       11.27      6.40 o 
   3  11   2       59.84       54.01      9.04 o 
   4  11   2       51.83       46.43      9.82 o 
   5  11   2        1.41        3.12      3.99 o 
   6  11   2       16.92       20.80      5.61 o 
   0  12   2      293.86      337.82     34.91 o 
   1  12   2        5.90        9.55      6.53 o 
   2  12   2       87.35       93.17     12.25 o 
   3  12   2       16.64        8.68      4.24 o 
   4  12   2        6.29       -2.28      7.43 o 
   5  12   2        9.54       20.34      7.54 o 
   0  13   2        4.40        3.70      8.31 o 
   1  13   2       58.62       52.28      8.72 o 
   2  13   2       49.34       41.10      8.25 o 
   3  13   2       22.40       13.71      9.49 o 
   4  13   2       71.42      102.28     15.67 o 
   0  14   2        0.17        6.23      9.81 o 
   1  14   2       36.07       35.52      9.74 o 
   2  14   2       17.74       14.37      7.23 o 
   3  14   2       18.52       61.83     23.14 o 
   0  15   2       45.97       59.55     18.10 o 
   1  15   2       22.85        7.09     19.42 o 
   1   0   3     1326.36     1087.24     53.46 o 
   2   0   3      396.43      360.09     42.61 o 
   3   0   3      971.41     1164.88     91.47 o 
   4   0   3        2.70        7.52     14.38 o 
   5   0   3      662.13      685.72     27.24 o 
   6   0   3      165.76      129.05     15.39 o 
   7   0   3       41.10       32.37      8.88 o 
   8   0   3        1.95        0.97      5.03 o 
   9   0   3       20.06       13.37      5.88 o 
   0   1   3      198.39      191.77      9.40 o 
   1   1   3      622.60      551.07     25.31 o 
   2   1   3      665.99      657.56     40.51 o 
   3   1   3     1861.88     2157.42     88.23 o 
   4   1   3       19.66       19.93     14.06 o 
   5   1   3       82.38       77.92      6.69 o 
   6   1   3      113.57       92.54      8.28 o 
   7   1   3      133.39      121.03     12.97 o 
   8   1   3        6.29        6.01      3.33 o 
   9   1   3        2.04        5.27      4.34 o 
   0   2   3        8.31        7.43      3.38 o 
   1   2   3     1554.45     1346.76     71.33 o 
   2   2   3       74.59       91.70     15.58 o 
   3   2   3     2170.21     2382.00     93.97 o 
   4   2   3      173.19      184.98     13.71 o 
   5   2   3      172.56      192.08     11.43 o 
   6   2   3       41.60       33.87      5.32 o 
   7   2   3       54.62       47.64      6.20 o 
   8   2   3        2.43        3.91      3.51 o 
   0   3   3      333.59      311.10     15.71 o 
   1   3   3      237.01      186.82     12.00 o 
   2   3   3     1432.43     1485.78     60.49 o 
   3   3   3     1300.67     1485.40     73.76 o 
   4   3   3      190.63      206.86     11.53 o 
   5   3   3       43.96       40.45      6.27 o 
   6   3   3      382.93      422.54     19.21 o 
   7   3   3       39.28       31.37      6.16 o 
   8   3   3       15.44       20.18      4.83 o 
   0   4   3       81.02       62.32     20.56 o 
   1   4   3      829.34      820.53     30.18 o 
   2   4   3      835.23      891.44     35.23 o 
   3   4   3      520.27      538.90     40.69 o 
   4   4   3      429.63      497.88     19.53 o 
   5   4   3      318.55      342.80     19.74 o 
   6   4   3      402.50      427.21     23.67 o 
   7   4   3        6.19        1.27      4.66 o 
   8   4   3        5.86        3.78      4.51 o 
   0   5   3      336.64      409.13     30.99 o 
   1   5   3      222.98      236.41     15.48 o 
   2   5   3      257.49      237.38     20.08 o 
   3   5   3       46.11       31.26      6.29 o 
   4   5   3      256.27      282.14     14.50 o 
   5   5   3       54.69       53.67      7.25 o 
   6   5   3      443.21      437.86     31.59 o 
   7   5   3        4.97       -2.33      4.63 o 
   8   5   3       14.68       11.77      6.77 o 
   0   6   3      577.65      586.05     36.27 o 
   1   6   3      612.88      698.88     29.10 o 
   2   6   3      133.55      138.05     15.06 o 
   3   6   3      333.00      357.93     16.40 o 
   4   6   3      405.23      400.29     18.83 o 
   5   6   3      161.47      133.28     11.35 o 
   6   6   3       22.64       11.13      4.86 o 
   7   6   3        6.68        0.36      4.07 o 
   8   6   3        1.11        4.05      4.92 o 
   0   7   3      109.48      104.47     10.97 o 
   1   7   3       69.82       66.96      6.35 o 
   2   7   3       15.93       11.35      3.81 o 
   3   7   3      309.10      313.11     15.59 o 
   4   7   3      110.35       88.96      9.23 o 
   5   7   3      121.79       86.28     13.10 o 
   6   7   3      104.21       79.31     14.56 o 
   7   7   3       23.31       26.89      5.46 o 
   0   8   3      440.96      466.05     19.85 o 
   1   8   3      165.18      185.25     10.06 o 
   2   8   3       74.02       78.04      7.53 o 
   3   8   3       20.45       19.29      5.18 o 
   4   8   3       70.07       51.89      7.69 o 
   5   8   3      126.83       79.63     15.32 o 
   6   8   3       30.46       25.09      4.23 o 
   7   8   3       68.25       56.99     12.65 o 
   0   9   3       99.38      123.07     12.51 o 
   1   9   3      102.58       98.74      8.54 o 
   2   9   3      205.67      228.46     16.35 o 
   3   9   3       17.95       15.42      4.91 o 
   4   9   3      166.60      179.05     23.41 o 
   5   9   3       11.47       13.48      5.72 o 
   6   9   3        5.49        3.96      4.53 o 
   7   9   3        1.16        1.56      6.20 o 
   0  10   3       13.77       20.10      7.82 o 
   1  10   3      211.48      253.71     15.50 o 
   2  10   3       55.10       47.34      8.56 o 
   3  10   3       11.25       12.21      5.28 o 
   4  10   3      121.52      145.00     18.40 o 
   5  10   3       30.20       25.10      6.18 o 
   6  10   3        3.04       -1.53      3.91 o 
   0  11   3      114.31      127.85     18.39 o 
   1  11   3      107.29      121.89     13.24 o 
   2  11   3       78.34       87.11     12.31 o 
   3  11   3       30.62       15.84      8.50 o 
   4  11   3       28.12       34.13      7.75 o 
   5  11   3        2.12        4.75      3.54 o 
   6  11   3        4.17        1.00      8.32 o 
   0  12   3      201.52      240.83     29.37 o 
   1  12   3       64.29       61.02     11.04 o 
   2  12   3        8.77        9.09      6.82 o 
   3  12   3       45.09       32.62      8.71 o 
   4  12   3       33.82       41.44      8.84 o 
   5  12   3       10.79        0.70     12.06 o 
   0  13   3        0.38        1.16      6.98 o 
   1  13   3        2.28        2.37      5.33 o 
   2  13   3       70.35       64.68     11.58 o 
   3  13   3       50.48       42.03     10.09 o 
   4  13   3        9.44       -0.34      8.14 o 
   0  14   3        0.02       -1.36      9.11 o 
   1  14   3       21.67       32.65      8.80 o 
   2  14   3        3.98       10.53      6.83 o 
   3  14   3        1.12        6.93     10.09 o 
   0   0   4     9169.46     8761.93    212.54 o 
   1   0   4     1930.58     1880.40     79.76 o 
   2   0   4       58.28       66.14     20.26 o 
   3   0   4     1631.88     1792.10    118.82 o 
   4   0   4      738.73      809.30     30.88 o 
   5   0   4        5.77        3.67      3.51 o 
   6   0   4       39.60       41.52      7.50 o 
   7   0   4        6.57        4.16      5.22 o 
   8   0   4       62.20       57.73     12.07 o 
   0   1   4      442.79      415.83     29.67 o 
   1   1   4       67.13       58.88     10.18 o 
   2   1   4      287.95      315.49     28.88 o 
   3   1   4      367.14      395.34     39.60 o 
   4   1   4     1116.47     1209.10     31.04 o 
   5   1   4      689.39      765.43     21.02 o 
   6   1   4      163.28      136.30      9.07 o 
   7   1   4       10.33       13.84      3.87 o 
   8   1   4       33.41       38.49      6.47 o 
   0   2   4     1070.91     1045.75     28.11 o 
   1   2   4       90.73       82.29      8.97 o 
   2   2   4      489.38      529.26     37.42 o 
   3   2   4      227.43      240.74     30.42 o 
   4   2   4      393.89      437.26     17.05 o 
   5   2   4      455.42      497.01     18.31 o 
   6   2   4       99.49       89.51      7.67 o 
   7   2   4       74.05       68.77      8.39 o 
   8   2   4        4.04       -1.61      3.93 o 
   0   3   4     4362.45     4489.10     67.02 o 
   1   3   4      177.99      160.65     11.18 o 
   2   3   4     1606.29     1771.37     54.82 o 
   3   3   4     2054.61     2239.50    119.40 o 
   4   3   4      990.37     1032.15     24.42 o 
   5   3   4      155.78      138.51      9.96 o 
   6   3   4       45.11       47.70      6.75 o 
   7   3   4        4.28        1.40      3.22 o 
   8   3   4       25.20       24.61      6.56 o 
   0   4   4      103.64       95.49     10.12 o 
   1   4   4       81.02       70.81      7.99 o 
   2   4   4      940.97      969.58     37.56 o 
   3   4   4      311.70      302.80     20.48 o 
   4   4   4      696.74      706.98     24.07 o 
   5   4   4       16.07       11.81      4.10 o 
   6   4   4       77.97       55.74      8.03 o 
   7   4   4       20.45       25.81      5.54 o 
   8   4   4       39.92       38.76      6.18 o 
   0   5   4       65.25       56.80     13.23 o 
   1   5   4      325.68      344.06     19.09 o 
   2   5   4      480.82      479.82     29.27 o 
   3   5   4      115.27      126.44      9.71 o 
   4   5   4      207.75      180.09     11.48 o 
   5   5   4     1212.28     1365.08     34.46 o 
   6   5   4       12.71        9.94      5.00 o 
   7   5   4       41.02       26.49      7.39 o 
   8   5   4       40.24       60.96      6.96 o 
   0   6   4       40.05       38.56      9.60 o 
   1   6   4      765.59      835.17     33.30 o 
   2   6   4      215.79      226.33     10.74 o 
   3   6   4       68.07       50.32      8.12 o 
   4   6   4       60.16       63.88      8.08 o 
   5   6   4      886.28      907.46     30.02 o 
   6   6   4       94.23       67.84     11.52 o 
   7   6   4       19.17       15.89      5.42 o 
   8   6   4        5.41       -1.40      3.87 o 
   0   7   4       25.57       29.72      6.60 o 
   1   7   4      530.66      524.15     16.06 o 
   2   7   4       19.52       13.59      4.61 o 
   3   7   4       17.06        9.97      3.79 o 
   4   7   4       60.93       41.06      8.34 o 
   5   7   4       12.65        8.48      4.71 o 
   6   7   4       67.63       62.99     11.73 o 
   7   7   4       35.05       23.00      5.41 o 
   0   8   4       24.36       25.97      5.64 o 
   1   8   4        6.09        5.38      3.23 o 
   2   8   4      237.25      251.57     15.05 o 
   3   8   4       63.72       61.81     10.19 o 
   4   8   4      249.39      253.86     27.48 o 
   5   8   4      158.84      121.79     19.47 o 
   6   8   4      175.05      142.23     26.72 o 
   7   8   4       11.34       -1.56      6.67 o 
   0   9   4      134.08      135.95     11.78 o 
   1   9   4      737.61      836.34     23.55 o 
   2   9   4      245.48      238.60     16.14 o 
   3   9   4        4.28        2.94      4.76 o 
   4   9   4      157.04      191.30     18.78 o 
   5   9   4        6.44       13.15      5.68 o 
   6   9   4       34.23       31.29      5.88 o 
   7   9   4        5.37        9.88     12.35 o 
   0  10   4      149.81      181.77     14.19 o 
   1  10   4        9.50        7.20      3.79 o 
   2  10   4      131.58      156.30     13.15 o 
   3  10   4        3.53        2.57      5.12 o 
   4  10   4       27.36       37.87      9.00 o 
   5  10   4       13.14       10.23      5.97 o 
   6  10   4       11.02        5.99      5.24 o 
   0  11   4       21.89       23.17      7.70 o 
   1  11   4       77.13       94.24     10.29 o 
   2  11   4       48.24       45.40      7.87 o 
   3  11   4       34.51       36.02      8.56 o 
   4  11   4        2.80        1.78      5.68 o 
   5  11   4       32.77       42.41      9.13 o 
   0  12   4       48.89       61.51     18.63 o 
   1  12   4       40.03       39.93      9.29 o 
   2  12   4        7.69       10.70      6.29 o 
   3  12   4       40.49       40.67      8.53 o 
   4  12   4        1.72        4.93      5.31 o 
   5  12   4        3.10        9.60      5.04 o 
   0  13   4       35.88       40.69     12.38 o 
   1  13   4       20.50       28.19      9.57 o 
   2  13   4       10.79        8.56      5.97 o 
   3  13   4       28.30       32.08      8.81 o 
   4  13   4        0.95       -0.37      5.35 o 
   0  14   4        0.01       12.65     12.82 o 
   1  14   4       20.32       11.98      7.06 o 
   2  14   4       24.09       35.66      9.44 o 
   1   0   5      342.82      338.25     41.40 o 
   2   0   5       46.61       36.32     18.24 o 
   3   0   5      425.50      449.19     61.48 o 
   4   0   5      100.19       81.27      8.49 o 
   5   0   5       54.98       53.14      7.16 o 
   6   0   5      136.25      147.10     17.40 o 
   7   0   5        0.82        5.47      5.32 o 
   8   0   5        3.49       -4.12      4.81 o 
   0   1   5      103.43      101.74     19.21 o 
   1   1   5       49.59       41.13      5.55 o 
   2   1   5      172.43      186.34     24.25 o 
   3   1   5      290.61      311.40     36.33 o 
   4   1   5       28.62       28.56      3.60 o 
   5   1   5      108.78      109.63      8.36 o 
   6   1   5       12.06       12.38      3.62 o 
   7   1   5       14.05       16.55      4.62 o 
   8   1   5        2.92        8.76      3.71 o 
   0   2   5      389.38      351.91     27.31 o 
   1   2   5      588.49      577.59     22.56 o 
   2   2   5     2449.13     2696.24    102.60 o 
   3   2   5      556.59      644.05     52.19 o 
   4   2   5      216.19      209.16      9.92 o 
   5   2   5       36.66       41.21      5.67 o 
   6   2   5       15.17       18.85      4.32 o 
   7   2   5       30.58       23.21      4.92 o 
   8   2   5        3.44       -2.64      3.34 o 
   0   3   5       26.96       27.40      5.65 o 
   1   3   5     1474.46     1615.82     41.82 o 
   2   3   5      364.05      391.25     26.51 o 
   3   3   5      319.53      335.51     16.12 o 
   4   3   5        2.98       -0.21      2.79 o 
   5   3   5      136.28      124.54      8.58 o 
   6   3   5        7.66        4.95      4.07 o 
   7   3   5       52.23       47.52      7.24 o 
   8   3   5       37.20       25.73      6.25 o 
   0   4   5       41.53       33.53      6.78 o 
   1   4   5      757.77      863.54     35.71 o 
   2   4   5      106.49       95.39     12.67 o 
   3   4   5      171.42      143.39     10.16 o 
   4   4   5       53.89       47.18      5.86 o 
   5   4   5       97.40       93.74      8.31 o 
   6   4   5        8.74        8.25      3.91 o 
   7   4   5       58.16       60.00      8.25 o 
   8   4   5        9.16        6.65      7.70 o 
   0   5   5       17.38        9.14      6.89 o 
   1   5   5      131.01      125.46     13.18 o 
   2   5   5      271.04      263.89     14.13 o 
   3   5   5       38.70       30.53      5.00 o 
   4   5   5      599.69      568.39     22.99 o 
   5   5   5      111.48       99.46     10.15 o 
   6   5   5       27.29       22.83      6.84 o 
   7   5   5        9.01       10.68      5.38 o 
   8   5   5       66.96       26.63      8.88 o 
   0   6   5      381.30      388.96     17.98 o 
   1   6   5      332.78      342.71     11.54 o 
   2   6   5      405.69      403.66     14.20 o 
   3   6   5      286.30      311.99     14.46 o 
   4   6   5      171.59      157.38     11.70 o 
   5   6   5       40.75       35.44      7.35 o 
   6   6   5       13.98        6.62      6.16 o 
   7   6   5      115.05       91.01     16.03 o 
   8   6   5        8.54       37.69     15.31 o 
   0   7   5       63.82       34.15      7.94 o 
   1   7   5      323.65      287.00     11.14 o 
   2   7   5       98.63       86.60      7.39 o 
   3   7   5      201.82      174.69     14.75 o 
   4   7   5       42.62       37.70      7.02 o 
   5   7   5      191.50      178.20     20.27 o 
   6   7   5      128.68      105.94     16.37 o 
   7   7   5       10.08       13.95      5.06 o 
   0   8   5        1.48        6.00      8.18 o 
   1   8   5       15.15       13.28      3.55 o 
   2   8   5      128.73      103.28      9.83 o 
   3   8   5      347.14      316.70     28.27 o 
   4   8   5      188.52      155.34     14.02 o 
   5   8   5       50.80       40.67      8.12 o 
   6   8   5       23.81       19.83      6.34 o 
   7   8   5       40.01       26.42      8.96 o 
   0   9   5      353.99      404.87     25.50 o 
   1   9   5       95.63       92.19      7.81 o 
   2   9   5      153.05      164.44     11.75 o 
   3   9   5       36.41       28.49      6.18 o 
   4   9   5       79.91       79.68     12.99 o 
   5   9   5        0.14       -4.39      6.04 o 
   6   9   5       22.96       33.08      6.02 o 
   0  10   5       68.26       77.02     12.18 o 
   1  10   5       22.62       17.46      4.43 o 
   2  10   5      124.67      129.09     12.64 o 
   3  10   5       14.59        6.86      4.73 o 
   4  10   5       53.27       58.99      9.77 o 
   5  10   5        9.43       -3.63      6.46 o 
   6  10   5       15.83       12.00      7.82 o 
   0  11   5      301.87      384.91     26.41 o 
   1  11   5      167.39      219.16     14.89 o 
   2  11   5        0.25        6.28      4.53 o 
   3  11   5       17.52       15.97      7.24 o 
   4  11   5       52.61       48.28     11.76 o 
   5  11   5        1.80        8.80      5.43 o 
   0  12   5       33.57       42.49     14.98 o 
   1  12   5       17.30       28.94      8.40 o 
   2  12   5       24.89       17.52      6.21 o 
   3  12   5       44.70       33.81      7.58 o 
   4  12   5        3.25        6.51      4.46 o 
   0  13   5        5.32        1.15     12.73 o 
   1  13   5       12.06        3.96      9.58 o 
   2  13   5        8.29       20.46      6.81 o 
   3  13   5        0.62       15.36      6.18 o 
   0  14   5       23.99        6.32     11.39 o 
   1  14   5        6.56        0.23      6.94 o 
   2  14   5        5.07        7.26      8.71 o 
   0   0   6      411.56      518.81     65.48 o 
   1   0   6      934.04      951.47     69.94 o 
   2   0   6      286.94      301.59     45.82 o 
   3   0   6       25.98       33.38     10.15 o 
   4   0   6       32.71       29.35      6.12 o 
   5   0   6        4.78       10.00      6.25 o 
   6   0   6       26.20       30.38      8.79 o 
   7   0   6       40.81       32.05     10.33 o 
   8   0   6       15.13       22.99      8.41 o 
   0   1   6      113.58       86.22     20.26 o 
   1   1   6      430.67      423.09     27.20 o 
   2   1   6      204.95      182.59     25.62 o 
   3   1   6      395.77      385.14     21.53 o 
   4   1   6       14.10       12.34      3.19 o 
   5   1   6       33.98       32.65      5.07 o 
   6   1   6       31.11       30.97      5.61 o 
   7   1   6       27.16       20.83      5.07 o 
   8   1   6       15.24       10.98      6.03 o 
   0   2   6     2031.92     2362.77     87.80 o 
   1   2   6        9.52       10.13      6.02 o 
   2   2   6      348.64      364.76     35.62 o 
   3   2   6      142.92      116.21     10.56 o 
   4   2   6      130.21      138.56      9.20 o 
   5   2   6      104.85       97.53      8.64 o 
   6   2   6       13.36        8.70      4.04 o 
   7   2   6      175.51      167.43     14.21 o 
   8   2   6       14.83        1.36      6.46 o 
   0   3   6        1.10       -1.88      6.85 o 
   1   3   6      216.40      273.95     20.45 o 
   2   3   6       59.69       60.43     15.50 o 
   3   3   6      332.85      351.59     15.57 o 
   4   3   6        0.35        0.78      3.10 o 
   5   3   6        6.08        4.96      3.70 o 
   6   3   6      140.19      143.01     11.73 o 
   7   3   6       77.65       59.22      7.97 o 
   8   3   6       42.48       28.56      7.90 o 
   0   4   6     1454.26     1806.53    113.78 o 
   1   4   6      287.38      367.90     30.36 o 
   2   4   6      702.79      707.74     31.99 o 
   3   4   6      280.12      297.07     17.87 o 
   4   4   6       71.33       65.78      8.08 o 
   5   4   6       44.94       40.94      6.30 o 
   6   4   6      128.97      126.65     12.20 o 
   7   4   6        7.35       10.28      4.99 o 
   8   4   6       28.14       10.15      5.42 o 
   0   5   6     2150.67     2080.50     73.11 o 
   1   5   6      115.93      101.07      8.01 o 
   2   5   6      145.07      138.24      7.83 o 
   3   5   6      199.10      180.04     10.62 o 
   4   5   6       16.91       11.27      6.26 o 
   5   5   6      161.45      144.93     13.76 o 
   6   5   6        8.60       11.95      5.86 o 
   7   5   6       23.16       26.77      7.15 o 
   8   5   6       39.15        6.28      7.11 o 
   0   6   6        8.39        6.46      4.22 o 
   1   6   6       52.22       46.01      4.75 o 
   2   6   6       33.42       23.56      3.81 o 
   3   6   6       63.58       60.89      7.38 o 
   4   6   6       78.41       73.42      8.71 o 
   5   6   6       66.37       55.40      8.08 o 
   6   6   6      124.29      110.30     13.68 o 
   7   6   6       13.94        6.43      4.21 o 
   0   7   6      306.30      295.53     17.65 o 
   1   7   6       15.55       14.36      3.68 o 
   2   7   6      131.17       83.04     11.90 o 
   3   7   6      217.26      188.24     14.95 o 
   4   7   6       11.18        7.30      5.14 o 
   5   7   6       65.83       54.91      8.63 o 
   6   7   6       28.16       14.84      5.68 o 
   7   7   6       61.16       40.05     15.82 o 
   0   8   6       31.58       28.41      6.93 o 
   1   8   6      537.81      501.33     33.95 o 
   2   8   6      227.09      219.37     15.63 o 
   3   8   6      182.00      164.28     14.36 o 
   4   8   6       84.55       75.53     10.86 o 
   5   8   6       18.17        9.65      5.05 o 
   6   8   6       40.13       30.14      6.17 o 
   7   8   6       24.21       22.16      7.78 o 
   0   9   6      385.04      445.76     24.96 o 
   1   9   6       15.12       11.73      4.34 o 
   2   9   6       65.44       63.60      8.72 o 
   3   9   6      119.37      112.53     10.57 o 
   4   9   6       40.91       33.88      8.21 o 
   5   9   6        1.50       -5.99      6.90 o 
   6   9   6       52.56       56.65     10.40 o 
   0  10   6       21.47       23.73      6.42 o 
   1  10   6      362.03      468.72     22.26 o 
   2  10   6        3.79        2.73      5.45 o 
   3  10   6       25.02       26.63      6.99 o 
   4  10   6        2.26        6.75      5.07 o 
   5  10   6        0.43        3.99      4.47 o 
   6  10   6       10.78        7.33     10.21 o 
   0  11   6       34.68       35.19      8.99 o 
   1  11   6       56.42       55.86      8.30 o 
   2  11   6      152.41      145.12     17.17 o 
   3  11   6       14.05       13.68      4.95 o 
   4  11   6       22.86       15.90      6.09 o 
   5  11   6        8.32        9.36      5.82 o 
   0  12   6       21.18       26.62      9.48 o 
   1  12   6       48.28       47.79     10.86 o 
   2  12   6        8.81       18.00      6.84 o 
   3  12   6        0.80        5.80      5.24 o 
   4  12   6        8.70        9.10      5.55 o 
   0  13   6       72.83       41.76     27.43 o 
   1  13   6        0.85       -0.65     11.14 o 
   2  13   6        1.45        2.06      8.43 o 
   3  13   6       23.46        7.59      9.26 o 
   0  14   6        0.47       48.74     15.69 o 
   1  14   6        2.13       22.21     56.16 o 
   1   0   7       79.85       91.96     22.50 o 
   2   0   7     1058.95     1004.27     89.05 o 
   3   0   7       25.71       33.79      7.89 o 
   4   0   7       14.75       10.99      4.98 o 
   5   0   7        5.04       10.34      4.90 o 
   6   0   7      324.55      313.27     26.79 o 
   7   0   7       21.05       36.63      9.95 o 
   8   0   7       14.88       10.76      7.25 o 
   0   1   7       17.46       17.07      9.19 o 
   1   1   7      220.76      292.15     26.64 o 
   2   1   7       73.86       61.77     12.25 o 
   3   1   7       19.84       24.22      5.30 o 
   4   1   7       36.49       30.69      5.30 o 
   5   1   7        2.04        6.25      4.75 o 
   6   1   7      109.70       98.89     10.30 o 
   7   1   7       31.57       16.18      6.95 o 
   8   1   7        0.60        4.70      4.35 o 
   0   2   7        0.23       -3.67      7.32 o 
   1   2   7      491.95      603.69     37.37 o 
   2   2   7      478.48      476.37     27.07 o 
   3   2   7       72.58       49.01      7.49 o 
   4   2   7       84.85       92.80      9.23 o 
   5   2   7       37.49       42.31      6.11 o 
   6   2   7       68.43       74.80     11.41 o 
   7   2   7       52.05       39.36      9.96 o 
   8   2   7        0.09        0.15      3.96 o 
   0   3   7       64.49       65.59     16.81 o 
   1   3   7      793.22      946.03     45.01 o 
   2   3   7       32.68       26.15      5.17 o 
   3   3   7      389.18      412.33     20.85 o 
   4   3   7       49.57       32.52      5.60 o 
   5   3   7       98.44       75.04      8.90 o 
   6   3   7       54.43       56.65     10.25 o 
   7   3   7       14.44       13.94      6.11 o 
   8   3   7       21.64        6.25     10.26 o 
   0   4   7      636.08      636.91     65.07 o 
   1   4   7      553.87      549.63     40.90 o 
   2   4   7      166.46      155.31     11.19 o 
   3   4   7       30.08       16.56      4.69 o 
   4   4   7       28.97       15.98      7.41 o 
   5   4   7       38.75       35.62      8.30 o 
   6   4   7       51.41       42.49      7.36 o 
   7   4   7       17.27       12.82      5.16 o 
   0   5   7       45.19       38.98     10.10 o 
   1   5   7       77.58       72.74      6.56 o 
   2   5   7      208.91      204.04     10.33 o 
   3   5   7      527.47      519.89     33.98 o 
   4   5   7       93.68       86.25     10.48 o 
   5   5   7       13.73       15.43      6.32 o 
   6   5   7       39.30       27.80      6.70 o 
   7   5   7       44.77       29.00     10.35 o 
   0   6   7      149.47      129.25     11.58 o 
   1   6   7      103.39       78.08      7.76 o 
   2   6   7        9.51        3.96      4.34 o 
   3   6   7       72.42       50.72      7.87 o 
   4   6   7       52.53       55.73      8.12 o 
   5   6   7      180.90      143.29     18.29 o 
   6   6   7       94.53       69.64     17.45 o 
   7   6   7        7.32        5.39      5.34 o 
   0   7   7       64.24       43.43     10.63 o 
   1   7   7        8.80        4.10      4.49 o 
   2   7   7       90.36       59.02      7.85 o 
   3   7   7        4.42        5.85      4.55 o 
   4   7   7       19.26        6.30      5.02 o 
   5   7   7      116.50       79.59     16.68 o 
   6   7   7      164.66      149.01     27.81 o 
   7   7   7       48.83       48.67     11.60 o 
   0   8   7        1.00       -0.35      5.78 o 
   1   8   7      130.96      105.58     13.31 o 
   2   8   7      604.89      580.25     46.80 o 
   3   8   7      201.57      240.53     16.34 o 
   4   8   7       54.50       41.41     11.88 o 
   5   8   7       31.15       23.40      6.57 o 
   6   8   7        3.90        3.03      5.14 o 
   0   9   7       13.60       10.02      5.64 o 
   1   9   7       92.00       92.39      9.20 o 
   2   9   7      267.89      268.64     23.99 o 
   3   9   7        1.86       -0.78      4.40 o 
   4   9   7       32.17       31.04      7.31 o 
   5   9   7        6.91        4.26      5.91 o 
   6   9   7       11.82        5.75      3.99 o 
   0  10   7       77.63       52.74     15.90 o 
   1  10   7       50.20       52.23      8.14 o 
   2  10   7       70.41       69.68      9.10 o 
   3  10   7        4.88        2.09      4.66 o 
   4  10   7        3.43        4.89      5.05 o 
   5  10   7        9.51        6.43      4.46 o 
   0  11   7       10.99       15.92     10.43 o 
   1  11   7       17.93       26.22      6.57 o 
   2  11   7        2.82        0.10      4.41 o 
   3  11   7        6.88       15.65      5.24 o 
   4  11   7       35.10       27.03      6.52 o 
   5  11   7        8.37       15.39      9.43 o 
   0  12   7       24.01       32.59      9.43 o 
   1  12   7       54.55       58.09      8.90 o 
   2  12   7        9.12       11.30      5.44 o 
   3  12   7       12.25       12.93      4.50 o 
   4  12   7       10.82        2.42      6.18 o 
   0  13   7        1.14       30.97     20.75 o 
   1  13   7       33.07       74.86     14.11 o 
   2  13   7        1.25        8.47      7.14 o 
   0   0   8       27.16       30.80     21.56 o 
   1   0   8       74.05       57.41     10.76 o 
   2   0   8      149.72      133.12     17.51 o 
   3   0   8      908.41      803.83     73.46 o 
   4   0   8      124.11       97.15     13.66 o 
   5   0   8      144.01      135.54     20.24 o 
   6   0   8      145.69      144.17     18.94 o 
   7   0   8       22.37       11.91      8.00 o 
   8   0   8        1.08      -12.87     12.87 o 
   0   1   8      112.45      126.56     17.77 o 
   1   1   8       81.79       66.06      8.80 o 
   2   1   8       33.79       27.37      5.25 o 
   3   1   8       67.37       52.30      7.71 o 
   4   1   8      320.43      258.66     21.85 o 
   5   1   8       87.45       74.55     10.87 o 
   6   1   8      105.48       99.32     12.85 o 
   7   1   8       16.72       13.70      5.78 o 
   8   1   8        2.27        4.53      9.03 o 
   0   2   8       41.74       46.83     11.74 o 
   1   2   8       10.26        8.10      4.71 o 
   2   2   8      164.35      137.88     12.00 o 
   3   2   8      127.32      103.21     10.62 o 
   4   2   8      189.85      171.98     18.87 o 
   5   2   8      420.13      397.36     24.80 o 
   6   2   8        6.97        5.80      5.49 o 
   7   2   8        6.15        0.80      4.41 o 
   0   3   8        0.54        1.74      4.91 o 
   1   3   8      232.18      213.61     22.67 o 
   2   3   8      101.98       94.75      8.31 o 
   3   3   8      181.68      170.04     14.41 o 
   4   3   8      756.27      762.74     45.24 o 
   5   3   8      178.33      171.29     17.58 o 
   6   3   8       48.64       58.59     11.86 o 
   7   3   8       11.44        8.54      4.42 o 
   0   4   8      236.47      209.94     27.40 o 
   1   4   8        2.14        2.78      3.63 o 
   2   4   8       53.23       46.12      7.76 o 
   3   4   8       90.42       76.36      9.23 o 
   4   4   8      440.18      458.68     32.84 o 
   5   4   8       57.95       40.16      8.35 o 
   6   4   8        2.78        8.01      5.32 o 
   7   4   8       36.38       36.51      7.88 o 
   0   5   8      150.24      131.73     18.64 o 
   1   5   8       12.17       13.13      5.21 o 
   2   5   8       33.56       30.35      5.05 o 
   3   5   8      262.93      286.99     17.10 o 
   4   5   8      262.13      290.64     18.80 o 
   5   5   8      135.36      122.50     16.26 o 
   6   5   8       24.34       15.98      5.12 o 
   7   5   8       18.37       12.35      5.50 o 
   0   6   8       10.10       23.22      6.92 o 
   1   6   8      106.46       96.51      8.41 o 
   2   6   8      111.62       88.53      8.83 o 
   3   6   8      272.93      274.50     16.32 o 
   4   6   8      448.87      426.20     36.74 o 
   5   6   8       19.67       16.98      5.31 o 
   6   6   8        6.89        2.11      4.33 o 
   7   6   8       31.40       13.10      8.10 o 
   0   7   8       22.13       17.52      5.69 o 
   1   7   8      141.98      122.17     10.19 o 
   2   7   8       32.27       23.11      6.52 o 
   3   7   8       17.52       15.81      4.77 o 
   4   7   8        3.49        1.15      4.57 o 
   5   7   8        3.42        2.01      4.51 o 
   6   7   8        0.31       -4.29      4.29 o 
   0   8   8       24.24       17.31      6.52 o 
   1   8   8      101.42      100.69      9.59 o 
   2   8   8      251.91      251.54     17.78 o 
   3   8   8       40.70       30.28      6.50 o 
   4   8   8      133.46      125.62     18.90 o 
   5   8   8       10.85       13.88      5.24 o 
   6   8   8       22.59       20.91      6.43 o 
   0   9   8       12.32       11.70      7.21 o 
   1   9   8        5.93        6.61      5.18 o 
   2   9   8       12.35        9.33      5.82 o 
   3   9   8       72.41       61.19      9.14 o 
   4   9   8       10.16        8.32      4.78 o 
   5   9   8        1.57        3.20      4.41 o 
   0  10   8      107.26      127.68     22.16 o 
   1  10   8       28.62       33.39      6.70 o 
   2  10   8       23.49       26.87      5.29 o 
   3  10   8       25.27       23.82      6.27 o 
   4  10   8       10.46       10.03      6.08 o 
   5  10   8       40.68       36.60     11.96 o 
   0  11   8       91.11      128.77     15.79 o 
   1  11   8       22.72       18.03      5.74 o 
   2  11   8       22.58       23.57      4.42 o 
   3  11   8       30.93       34.78      6.93 o 
   4  11   8        2.12       -0.89      4.18 o 
   0  12   8       85.73      144.37     16.83 o 
   1  12   8        2.53       10.00      7.47 o 
   2  12   8       25.65       34.21      7.25 o 
   3  12   8       13.44       25.91     14.08 o 
   0  13   8       22.11        4.15     19.02 o 
   1  13   8       35.19       28.30     15.70 o 
   1   0   9       16.77       14.24      7.63 o 
   2   0   9      188.00      189.84     19.40 o 
   3   0   9        0.97        1.31      5.77 o 
   4   0   9        1.47       -1.98      7.03 o 
   5   0   9       17.18       14.66      9.20 o 
   6   0   9       12.51        3.28      8.30 o 
   7   0   9        2.08       -1.75      7.05 o 
   0   1   9        1.67        4.42      4.72 o 
   1   1   9        8.19        1.12      3.45 o 
   2   1   9       59.47       53.34      9.22 o 
   3   1   9      414.98      438.29     27.38 o 
   4   1   9      146.95      117.93     14.11 o 
   5   1   9       40.77       34.32      7.72 o 
   6   1   9        4.23       -3.09      4.67 o 
   7   1   9       11.53        4.55      5.18 o 
   0   2   9        2.87        2.41      4.15 o 
   1   2   9       43.92       29.15      5.70 o 
   2   2   9      293.87      335.71     22.41 o 
   3   2   9      207.88      217.84     15.87 o 
   4   2   9       32.85       31.16      7.66 o 
   5   2   9        9.84        5.74      5.76 o 
   6   2   9       13.46       15.80      7.12 o 
   7   2   9       10.91       14.72      5.31 o 
   0   3   9       36.86       26.52      7.52 o 
   1   3   9       18.26       11.36      4.94 o 
   2   3   9      112.71       97.56     13.58 o 
   3   3   9      131.67      118.36      9.80 o 
   4   3   9       12.87       14.29      4.97 o 
   5   3   9       97.89       72.45     11.97 o 
   6   3   9        7.74        6.33      5.06 o 
   7   3   9        7.32        5.13      3.14 o 
   0   4   9        4.67        9.86      6.26 o 
   1   4   9       62.94       63.61      9.61 o 
   2   4   9        7.25        4.70      5.05 o 
   3   4   9      436.52      459.69     22.66 o 
   4   4   9       23.04       22.13      6.64 o 
   5   4   9        7.27        4.69      5.27 o 
   6   4   9        0.05        0.68      4.05 o 
   7   4   9        2.53        4.17      2.94 o 
   0   5   9       62.84       68.18     10.67 o 
   1   5   9      151.42      147.49     16.89 o 
   2   5   9        2.11        0.67      4.07 o 
   3   5   9       18.92       19.56      5.73 o 
   4   5   9      153.85      133.13     14.06 o 
   5   5   9        3.96        3.02      5.33 o 
   6   5   9       42.82       51.09      8.79 o 
   7   5   9       11.80       12.59      6.78 o 
   0   6   9      118.44      118.29     16.41 o 
   1   6   9        9.77        7.69      4.11 o 
   2   6   9       19.60       10.13      4.85 o 
   3   6   9      111.84       98.42     10.73 o 
   4   6   9        4.72        3.37      5.32 o 
   5   6   9       79.16       80.05     12.64 o 
   6   6   9        0.36        1.70      4.08 o 
   0   7   9        7.77        6.61      6.10 o 
   1   7   9       62.93       66.33      7.44 o 
   2   7   9       51.44       39.44      7.75 o 
   3   7   9      312.99      302.50     26.85 o 
   4   7   9       48.95       37.40      7.21 o 
   5   7   9       64.26       49.60     14.11 o 
   6   7   9       28.10       37.44      8.56 o 
   0   8   9       33.87       34.27     10.22 o 
   1   8   9        5.39        1.43      5.08 o 
   2   8   9        6.80        1.43      5.47 o 
   3   8   9      132.21      116.64     13.89 o 
   4   8   9        4.99        8.49      5.12 o 
   5   8   9        8.06       19.59      5.49 o 
   6   8   9       19.52        6.66     12.39 o 
   0   9   9        6.91       16.40      7.42 o 
   1   9   9        6.28        2.41      4.72 o 
   2   9   9       79.72       72.04      9.47 o 
   3   9   9        6.08        2.70      4.92 o 
   4   9   9       12.48        9.35      5.68 o 
   5   9   9        3.61       -2.05      6.43 o 
   0  10   9       32.97       28.29      8.90 o 
   1  10   9       28.10       40.27      7.90 o 
   2  10   9       15.72       16.44      6.39 o 
   3  10   9        8.11        9.73      3.90 o 
   4  10   9       20.47       13.68      5.45 o 
   0  11   9       10.24       20.68     10.57 o 
   1  11   9       39.88       52.32      9.50 o 
   2  11   9        6.03        9.01      4.13 o 
   3  11   9        3.00        5.59      6.04 o 
   0  12   9        7.94        4.00     13.83 o 
   1  12   9        9.46       11.91     13.75 o 
   2  12   9       23.91       34.14      9.92 o 
   0   0  10       33.29       27.27      9.97 o 
   1   0  10       14.44       12.38      5.92 o 
   2   0  10       28.78       15.57      8.38 o 
   3   0  10      129.11      138.80     18.45 o 
   4   0  10       52.62       35.88     12.04 o 
   5   0  10      121.31      169.58     22.89 o 
   6   0  10       14.52       11.65      6.46 o 
   7   0  10        9.01       18.09      9.49 o 
   0   1  10       98.28       73.67     14.51 o 
   1   1  10       51.06       48.63      6.95 o 
   2   1  10      766.64      880.45     42.01 o 
   3   1  10      281.76      304.54     21.53 o 
   4   1  10       17.66       17.74      5.91 o 
   5   1  10      296.75      329.72     27.06 o 
   6   1  10       18.87       24.37      6.97 o 
   7   1  10        0.52        4.97      4.52 o 
   0   2  10        2.05        5.90      6.65 o 
   1   2  10      105.05       89.14     10.13 o 
   2   2  10       15.26       14.86      5.88 o 
   3   2  10      323.24      337.17     22.76 o 
   4   2  10        8.33        5.07      5.33 o 
   5   2  10       68.31       65.88     11.89 o 
   6   2  10       45.20       55.68     10.84 o 
   7   2  10        7.90       14.05      5.86 o 
   0   3  10        0.35       -1.65      6.45 o 
   1   3  10       31.47       34.52      7.28 o 
   2   3  10       29.89       26.31      8.18 o 
   3   3  10       10.80       20.93      7.25 o 
   4   3  10      255.71      312.67     26.98 o 
   5   3  10      145.70      172.56     21.67 o 
   6   3  10       21.29       21.86      8.00 o 
   7   3  10        5.65        9.49      4.79 o 
   0   4  10        8.68        2.90      7.29 o 
   1   4  10       39.72       37.59      8.84 o 
   2   4  10      143.48      159.32     16.21 o 
   3   4  10       91.60       92.99     12.32 o 
   4   4  10      296.51      376.91     26.20 o 
   5   4  10       27.98       28.44      7.86 o 
   6   4  10        4.25        3.49      5.11 o 
   0   5  10        8.45       -6.02      6.35 o 
   1   5  10      124.82      122.75     12.01 o 
   2   5  10        4.39       15.14      5.53 o 
   3   5  10        5.27        3.61      4.74 o 
   4   5  10      171.38      188.98     18.71 o 
   5   5  10       31.99       34.95      7.98 o 
   6   5  10       44.22       36.53     10.78 o 
   0   6  10        1.41        9.64      8.04 o 
   1   6  10        8.97        5.28      4.58 o 
   2   6  10        0.92       -2.63      4.48 o 
   3   6  10       54.55       52.15      8.63 o 
   4   6  10       28.98       28.05      7.01 o 
   5   6  10       56.99       47.46     11.62 o 
   6   6  10       15.00       13.90      6.17 o 
   0   7  10       52.52       48.03     12.31 o 
   1   7  10       17.79       10.16      4.96 o 
   2   7  10       91.53       80.80     10.46 o 
   3   7  10       19.46       19.21      5.95 o 
   4   7  10       16.79       14.59      5.17 o 
   5   7  10        0.47        9.51      4.04 o 
   0   8  10        0.05       -3.44     10.21 o 
   1   8  10       15.57       12.46      5.77 o 
   2   8  10       46.84       52.01      9.90 o 
   3   8  10       29.87       28.62      6.68 o 
   4   8  10        1.28        2.09      5.12 o 
   5   8  10        5.80        3.17      4.11 o 
   0   9  10        2.30       11.52      8.52 o 
   1   9  10       22.06       19.09      6.43 o 
   2   9  10       68.54       59.16     11.06 o 
   3   9  10       39.32       23.80      5.07 o 
   4   9  10       13.23       10.30      4.16 o 
   5   9  10       16.83        9.06     12.46 o 
   0  10  10        6.52        6.70      6.77 o 
   1  10  10        7.79       14.69      5.72 o 
   2  10  10        2.55       -3.27      4.25 o 
   3  10  10       38.62       42.40      7.19 o 
   4  10  10       32.14       18.94     12.86 o 
   0  11  10        2.77       18.42     10.68 o 
   1  11  10       10.43       24.72      6.99 o 
   2  11  10        4.58        9.16      4.92 o 
   3  11  10        1.15       -4.39     11.50 o 
   0  12  10       25.86       29.80     19.91 o 
   1   0  11      148.68      153.58     21.70 o 
   2   0  11      699.39      910.57     64.92 o 
   3   0  11       68.65       42.28     13.26 o 
   4   0  11        0.42       -1.55      5.74 o 
   5   0  11      102.83      126.47     19.53 o 
   6   0  11       10.06       10.38      6.91 o 
   0   1  11       34.24       35.91      8.10 o 
   1   1  11       15.23        9.40      4.93 o 
   2   1  11      154.92      126.53     16.77 o 
   3   1  11        7.63        1.39      4.00 o 
   4   1  11       23.49       22.97      7.34 o 
   5   1  11        6.81        4.38      4.19 o 
   6   1  11        3.40        1.18      4.49 o 
   0   2  11        7.44        6.03      8.32 o 
   1   2  11       65.92       60.25     10.48 o 
   2   2  11        6.62        6.93      4.75 o 
   3   2  11      332.06      410.79     40.56 o 
   4   2  11       10.57        7.92      5.74 o 
   5   2  11       26.01       20.35      6.35 o 
   6   2  11       22.73       27.53      7.07 o 
   0   3  11       30.51       30.13     11.53 o 
   1   3  11       48.09       32.11      7.55 o 
   2   3  11      125.71      119.98     21.50 o 
   3   3  11       94.12       85.66     15.06 o 
   4   3  11       24.22       20.83      7.64 o 
   5   3  11       31.84       37.55      9.19 o 
   6   3  11       18.10       11.40      6.18 o 
   0   4  11       65.56       50.83     13.50 o 
   1   4  11       93.98       76.60     20.82 o 
   2   4  11       19.43       15.19      6.06 o 
   3   4  11       29.20       11.82      7.50 o 
   4   4  11       25.85       23.46      7.35 o 
   5   4  11        5.13       -1.28      7.31 o 
   6   4  11        6.03        2.29      4.01 o 
   0   5  11        4.13       10.18      9.63 o 
   1   5  11      112.56      109.56     14.79 o 
   2   5  11       21.16       16.54      6.33 o 
   3   5  11       27.85       26.41      7.09 o 
   4   5  11       11.60        6.83      5.67 o 
   5   5  11        7.08        3.22      6.49 o 
   6   5  11       28.87       14.06     15.30 o 
   0   6  11      247.17      262.17     47.17 o 
   1   6  11       37.81       29.55      8.43 o 
   2   6  11       36.12       31.17      8.34 o 
   3   6  11       47.51       30.89      8.15 o 
   4   6  11        2.22        3.95      4.10 o 
   5   6  11       15.05       13.40      6.62 o 
   0   7  11       16.44       18.35      8.94 o 
   1   7  11       31.67       19.92      5.91 o 
   2   7  11        1.82        6.27      4.33 o 
   3   7  11       11.41       12.43      4.86 o 
   4   7  11        5.93        3.32      5.08 o 
   5   7  11        6.77        6.89      4.79 o 
   0   8  11        3.16       -3.96      7.22 o 
   1   8  11        8.97        4.27      5.83 o 
   2   8  11       48.72       48.22      9.25 o 
   3   8  11       15.18       19.32      5.97 o 
   4   8  11        4.91       -3.09      4.28 o 
   0   9  11        0.33        2.37     10.48 o 
   1   9  11        6.46        4.13      5.19 o 
   2   9  11       10.20        6.02      5.91 o 
   3   9  11       19.79       23.39      5.87 o 
   4   9  11        8.18       16.32      7.98 o 
   0  10  11        0.62        6.19      6.82 o 
   1  10  11        3.46        1.26      4.89 o 
   2  10  11       12.50        9.18      6.27 o 
   3  10  11        8.29       -4.05     10.71 o 
   0  11  11        1.68        8.23      8.74 o 
   1  11  11       18.48       41.11     10.23 o 
   0   0  12      214.51      257.79     45.92 o 
   1   0  12       14.90       15.33      8.61 o 
   2   0  12      563.93      677.48     84.42 o 
   3   0  12        0.07       11.91      9.22 o 
   4   0  12        1.54       -0.63      5.21 o 
   5   0  12        0.08        3.22      6.17 o 
   6   0  12        3.17       -0.69      6.19 o 
   0   1  12      315.98      321.38     38.79 o 
   1   1  12      137.09      160.56     16.00 o 
   2   1  12       24.55       31.60      9.07 o 
   3   1  12        9.41        8.34      5.63 o 
   4   1  12        1.23        6.68      3.87 o 
   5   1  12        5.90        3.86      3.85 o 
   6   1  12       31.63       29.28      8.48 o 
   0   2  12       97.38       98.24     19.87 o 
   1   2  12       13.03       11.03      8.10 o 
   2   2  12       28.65       23.87      7.62 o 
   3   2  12        3.23       -4.93      5.23 o 
   4   2  12       12.76       10.68      6.22 o 
   5   2  12        5.21        5.16      5.12 o 
   6   2  12       18.45       12.65      6.50 o 
   0   3  12      123.05      110.77     29.68 o 
   1   3  12      362.14      399.58     37.98 o 
   2   3  12       44.31       37.98      8.34 o 
   3   3  12        4.04        2.75      5.99 o 
   4   3  12        0.11        1.10      4.69 o 
   5   3  12       16.74        8.71      8.26 o 
   6   3  12        2.85       14.97      8.50 o 
   0   4  12        0.01       10.68      8.37 o 
   1   4  12       15.73        5.61      5.91 o 
   2   4  12        4.17        6.64      5.32 o 
   3   4  12       12.22       13.92      5.25 o 
   4   4  12        2.42        1.25      4.90 o 
   5   4  12        0.41        4.80      4.80 o 
   0   5  12      105.63      111.68     18.65 o 
   1   5  12      150.87      160.34     21.04 o 
   2   5  12        5.29        6.27      5.38 o 
   3   5  12        5.95        9.75      7.05 o 
   4   5  12        8.07        9.17      5.19 o 
   5   5  12        6.26        2.93      5.03 o 
   0   6  12       78.34       51.55     11.91 o 
   1   6  12       16.32       13.28      6.07 o 
   2   6  12       36.27       28.19      6.81 o 
   3   6  12       20.62       13.93      5.89 o 
   4   6  12        4.03       13.51      5.54 o 
   5   6  12        9.09        0.81      5.21 o 
   0   7  12        4.91        0.91      7.28 o 
   1   7  12        8.48       15.12      5.47 o 
   2   7  12        7.37        2.03      5.36 o 
   3   7  12        5.23        5.40      4.89 o 
   4   7  12        5.69        7.02      4.29 o 
   0   8  12       41.64       28.74     43.11 o 
   1   8  12       37.07       26.50     13.46 o 
   2   8  12       12.20        3.60      4.40 o 
   3   8  12       27.95       12.01     10.21 o 
   4   8  12       14.60       -5.43      6.70 o 
   0   9  12       20.71       -0.60      8.67 o 
   1   9  12        4.91       -0.12      4.39 o 
   2   9  12        6.34       17.75      4.61 o 
   3   9  12       15.94       12.01     11.86 o 
   0  10  12        0.13        8.43      5.97 o 
   1  10  12        2.09        4.16      4.60 o 
   1   0  13       34.93       57.77     15.52 o 
   2   0  13       28.81       33.59      9.95 o 
   3   0  13        0.04        2.26      7.75 o 
   4   0  13        0.90        4.02      6.58 o 
   5   0  13        1.78       -0.30      6.08 o 
   0   1  13        7.92       10.15      9.06 o 
   1   1  13       36.17       28.00      7.80 o 
   2   1  13       79.47       74.96     10.88 o 
   3   1  13        6.71       19.70      7.06 o 
   4   1  13       19.80       20.60      6.19 o 
   5   1  13       13.56       11.44      6.76 o 
   0   2  13      121.28      146.85     29.15 o 
   1   2  13       17.29       15.66      7.55 o 
   2   2  13       20.80       25.63      8.58 o 
   3   2  13        1.89        5.84      8.00 o 
   4   2  13        2.44        1.92      4.54 o 
   5   2  13        4.84       -1.55      5.84 o 
   0   3  13       38.85       39.57     15.98 o 
   1   3  13       16.31       18.58      9.74 o 
   2   3  13       38.06       38.14      9.03 o 
   3   3  13        2.61       -1.34      7.14 o 
   4   3  13       15.22       13.69      6.52 o 
   5   3  13        0.85        0.31      8.87 o 
   0   4  13        0.32        4.97     10.87 o 
   1   4  13       15.51       20.51      7.34 o 
   2   4  13       61.33       66.83     11.77 o 
   3   4  13        2.42       18.85      6.57 o 
   4   4  13        3.81        4.17      5.55 o 
   5   4  13        1.04       10.53     10.61 o 
   0   5  13       13.09        7.79     15.18 o 
   1   5  13       16.64       20.74      6.91 o 
   2   5  13       43.30       39.53      9.80 o 
   3   5  13        1.74        9.64      5.91 o 
   4   5  13        7.87        6.07      6.02 o 
   0   6  13       68.70       90.92     14.39 o 
   1   6  13        2.72        2.20      4.62 o 
   2   6  13        8.27       11.25      5.62 o 
   3   6  13       24.15       25.93      8.19 o 
   4   6  13        5.83        9.02      5.99 o 
   0   7  13        0.38       -6.03      6.03 o 
   1   7  13        3.52        0.43      5.10 o 
   2   7  13        9.67        6.47      5.90 o 
   3   7  13       24.45       10.82      6.85 o 
   0   8  13        0.03       -9.59      9.59 o 
   1   8  13        3.08        3.87      6.50 o 
   2   8  13        3.03        3.13      9.56 o 
   0   9  13        1.63        0.25      8.93 o 
   1   9  13        9.23       -5.80      9.94 o 
   0   0  14      317.15      529.39     60.73 o 
   1   0  14       10.14       11.61      9.32 o 
   2   0  14       27.07       36.29     10.76 o 
   3   0  14        2.01        2.08      7.85 o 
   4   0  14        1.58       10.48      9.28 o 
   0   1  14        0.07        9.09      7.10 o 
   1   1  14       10.24       18.52      6.91 o 
   2   1  14       19.23       30.47      7.82 o 
   3   1  14       10.41       11.73      5.84 o 
   4   1  14        1.10       -1.32      5.05 o 
   0   2  14       25.74       32.67     18.18 o 
   1   2  14       61.91       86.78     16.93 o 
   2   2  14       40.70       63.74     11.09 o 
   3   2  14       31.53       40.13      8.52 o 
   4   2  14        3.88       -3.30     10.81 o 
   0   3  14       57.55      104.05     21.52 o 
   1   3  14       35.53       32.60      7.58 o 
   2   3  14       28.72       41.22      8.58 o 
   3   3  14        7.91        9.97      5.92 o 
   4   3  14        2.85        0.52      6.02 o 
   0   4  14       16.89       31.89     13.70 o 
   1   4  14       69.26       89.89     11.48 o 
   2   4  14       33.85       33.04      9.38 o 
   3   4  14       53.47       76.86     11.42 o 
   4   4  14        8.93       -5.16      6.43 o 
   0   5  14        4.75        2.69      8.83 o 
   1   5  14        5.17       -1.16      5.76 o 
   2   5  14        7.41       10.44      4.69 o 
   3   5  14        9.99       15.93      6.11 o 
   0   6  14       24.97       16.40     13.05 o 
   1   6  14       15.57        6.35      7.29 o 
   2   6  14        3.39        5.31      4.84 o 
   3   6  14        0.16       11.97      6.52 o 
   0   7  14        0.01      -13.93     15.75 o 
   1   7  14        1.86        3.23      8.14 o 
   2   7  14        2.80        5.37      6.29 o 
   1   0  15        4.00       11.22      9.92 o 
   2   0  15        3.56        7.95     10.18 o 
   3   0  15        0.21       -2.19      8.58 o 
   0   1  15       11.95       18.11      9.00 o 
   1   1  15        5.32       20.21      8.29 o 
   2   1  15        5.14       20.85      7.09 o 
   3   1  15       18.47       19.91      7.71 o 
   0   2  15       11.49       30.83      9.61 o 
   1   2  15       15.90       32.99      7.38 o 
   2   2  15        7.41        0.56      9.20 o 
   3   2  15       19.62       15.50     10.57 o 
   0   3  15        0.26        7.60     10.33 o 
   1   3  15       34.11       58.37      9.81 o 
   2   3  15       90.97      139.60     28.48 o 
   3   3  15       11.10       15.99      8.89 o 
   0   4  15        2.50        4.83      7.16 o 
   1   4  15       13.97       11.63      6.50 o 
   2   4  15       27.22       39.31      7.90 o 
   3   4  15        4.46       -5.64      6.58 o 
   0   5  15        1.03       -6.68      6.68 o 
   1   5  15        5.41       15.05      6.47 o 
   2   5  15        3.50        7.10      8.03 o 
   0   6  15        4.17       25.81     13.32 o 
   1   6  15        7.15        8.61     13.56 o 
   0   0  16        4.36       40.88     28.46 o 
   1   0  16       14.14       33.09     12.57 o 
   0   1  16       13.28       61.94     28.96 o 
   1   1  16        1.00        4.84      5.26 o 
   0   2  16        3.62      -12.62     12.62 o 
   1   2  16        2.11       20.99     18.16 o 
   0   3  16        1.59       13.02     12.42 o 
   1   3  16        2.65        0.38      4.40 o 
                                                 
